# Supplementary material for: Roles of CcDFR and CcOMT9 in the cyanidin biosynthesis and development of Cordyceps cicadae
Source: Front Microbiol. 2024 Mar 6;15:1353710. doi: 10.3389/fmicb.2024.1353710 (PMC10953825; doi:10.3389/fmicb.2024.1353710)
Supplement: Supplementary file 2 [file Data_Sheet_2.xlsx]

## Sheet: S1
Tab.S1 The genes and gene annotations associated with the synthesis pathway of cyanidin in C. cicadae.
Gene ID	Gene Annotation
FUN_005098	Chalcone synthase, CHS
FUN_004156	Chalcone synthase, CHS
FUN_001810	Chalcone isomerase, CHI
FUN_008622	Flavanone 3-hydroxylase, F3H
FUN_001459	Dihydroflavonol 4-reductase, DFR
FUN_006809	Dihydroflavonol 4-reductase, DFR
FUN_000648	Anthocyanidin synthase, ANS
FUN_007567	Basic Helix-Loop-Helix, bHLH

## Sheet: S2
Tab.S2 The effect of CcDFR and CcOMT9 on the antibacterial ability in C. cicadae.
Inhibition ring(mm)	Pseudomonas solanacearum	Xanthomonas oryzae	Dickeya dadantii NCPPB 898	Escherichia coli
CK	0	0	0	0
WT	31.33±0.05	30.53±0.06	30.69±0.11	39.72±0.09
ΔCcDFR	27.23±0.03**	28.28±0.05**	27.82±0.11	26.28±0.03**
ΔCcOMT9	37.37±0.21**	41.89±0.15**	54.06±0.17**	25.47±0.21**

## Sheet: S3
Tab.S3 The DEGs of cyanidin-related metabolic pathways in C. cicadae.
Gene ID	Log2(FC)	Description	UP/DOWN	Pathway
FUN_007700	1.99156	HPD, hppD; 4-hydroxyphenylpyruvate dioxygenase	DOWN	Phenylalanine metabolism
FUN_007902	1.83057	HPD, hppD; 4-hydroxyphenylpyruvate dioxygenase	UP	Phenylalanine metabolism
FUN_002923	-1.07556	aromatic amino acid aminotransferase I/2-aminoadipate transaminase	DOWN	Phenylalanine metabolism
FUN_003178	-2.21908	PHAA, CYP504; phenylacetate 2-hydroxylase	DOWN	Phenylalanine metabolism
FUN_001111	0.712346	ggt; gamma-glutamyltranspeptidase/glutathione hydrolase	UP	Cyanoamino acid metabolism
FUN_001382	1.29014	ggt; glutathione hydrolase	UP	Cyanoamino acid metabolism
FUN_006216	1.43083	beta-glucosidase	UP	Cyanoamino acid metabolism
FUN_004659	1.60208	formamidase	UP	Cyanoamino acid metabolism
FUN_000157	1.38908	bglX; beta-glucosidase	UP	Cyanoamino acid metabolism
FUN_007149	1.30929	bglX; beta-glucosidase	UP	Cyanoamino acid metabolism
FUN_008259	1.17484	5-methyltetrahydropteroyltriglutamate--homocysteine methyltransferase; metE;	UP	Biosynthesis of secondary metabolites
FUN_007206	1.14277	sat, met3; sulfate adenylyltransferase	UP	Biosynthesis of secondary metabolites
FUN_004879	-1.59597	OMTB, dmtA; demethylsterigmatocystin 6-O-methyltransferase	DOWN	Biosynthesis of secondary metabolites
FUN_005896	1.34978	psd, PISD; phosphatidylserine decarboxylase	UP	Biosynthesis of secondary metabolites
FUN_001509	1.14802	ERG27; 3-keto steroid reductase	UP	Biosynthesis of secondary metabolites

## Sheet: S4
Tab.S4 The primers used in this study.
Primer name	Primer sequences (5’-3’)	Function
CcDFR-U1	TACAAGTAAGAGCTCGGTACCCGGGGATGCAAACTATTGACGGAGAAGC	Amplification of upstream homology arm of DFR gene
CcDFR-U2	ATGCTCCTTCAATATCATCTTCTCTCGACAAGAGAGAGGGAGGAAGCAG
CcDFR-D1	TCGTCCGAGGGCAAAGGAATAGAGTAGATTTTCTTATGGGCTCAGGG	Amplification of downstream homology arm of DFR gene
CcDFR-D2	CACGACGTTGTAAAACGACGGCCAGTGCTCCGACTTCTCCGTTTGA
CcOMT9-U1	TACAAGTAAGAGCTCGGTACCCGGGGATCCTTGGCAATGGGCTGTTGCT	Amplification of upstream homology arm of OMT9 gene
CcOMT9-U2	ATGCTCCTTCAATATCATCTTCTCTCGACGCCCCTGTAGGCGGTTTCCT
CcOMT9-D1	TCGTCCGAGGGCAAAGGAATAGAGTAGATGCGTGCGATTTCTCCAAGAC	Amplification of downstream homology arm of OMT9 gene
CcOMT9-D2	CACGACGTTGTAAAACGACGGCCAGTGCCACCGACCCAACCTTCGGAAT
Trp-u	CATTATTATGGAGAAACGTCGAGAG AAGATGATATTG	Amplification of HPH gene
Trp-d	CATACGATCTCACGCATTGGATGCT TGGGTAGAATAG
KOCX	GACCGCCGCCGGGATCACTC	Detection of knockout vector
MRBF	CAACTGTTGGGAAGGGCGATC
tubulin1	TGGTTGGCTTCATTGTGG	Validation of knockout mutants
tubulin2	AGAGAGTGGCGTTGTAAGGC
Hygju	ACGGAGAGCCTGACCTATTG
Hygjd	TATTCCTTTGCCCTCGG
CcDFR-C-F	GGCGCTGGAGCCGGTGCCATGGCAGTTGAGACTATTC	Amplification of DFR gene
CcDFR-C-R	GCTTACTGCAGGTCGATCAAATGTTCAGTCCCTTCAA
CcOMT9-C-F	GGCGCTGGAGCCGGTGCCATGGCAGCGACTCAGTCGTG	Amplification of OMT9 gene
CcOMT9-C-R	GCTTACTGCAGGTCGACTATTGTTTCGTAAAGCGTC
Trptrcx	AAGGGGGATGTGCTGCAAGG	Detection of complementary vector
cmcx2	CACCACTACCAGCAGAACACC
q tublinF	CGTGGTTGGCTTCATTGTG	Tubulin gene detection primers for RT-qPCR
q tublinR	GTACCAGGCTCAAGATCGAC
q 1459(6)F	GTAAGCCACCTCCCCAAATC	DFR gene detection primers for RT-qPCR
q 1459(6)R	AATAGAAGGCGAACCGTTAGAG
q-1810 CHI-F	CATCTCCTTCATCACAGCC	CHI gene detection primers for RT-qPCR
q-1810 CHI-R	TGCTCGGTTGGGATGTTG
q-4156 CHS-F	CAATGCTGACTTTTCCTCGTG	CHS gene detection primers for RT-qPCR
q-4156 CHS-R	CCCATCCTTTTCTGTTTTGTCC
q-5098 CHS-F	ACCTCATCTCCGCATACTTTG	CHS gene detection primers for RT-qPCR
q-5098 CHS-R	AGAATATGGCCTTTCCTGATGG
q-0648 lbg-F	AGTTTTGCTTCCCGAGTTTTG	DFR gene detection primers for RT-qPCR
q-0648 lbg-R	ATCATGGAGAGCTGAAGAC
q-6809 lbg-F	AACCTTGATCCGGCTGTTAG	DFR gene detection primers for RT-qPCR
q-6809 lbg-R	GGAACTGTGATGTCGGGAAC
q-8622eabg-F	ACAGCCACAAACACAAACAC	F3H gene detection primers for RT-qPCR
q-8622eabg-R	GATGAGATCAGCAACGTCAATG
q-7567 bHLH-F	GCAAGGACAATCAAGGAG	bHLH gene detection primers for RT-qPCR
q-7567 bHLH-R	TCCTTGAGTTGCGAGAGAAG
q-1521OFP-F	GATTCTGCGCTGTGGAATG	OFP gene detection primers for RT-qPCR
q-1521OFP-R	ACGGTTAATCGACATTGGCC
FUN.7700F	GGCCATTCCCTAGAGTACAAAC	Phenylalanine metabolism related detection primers
FUN.7700R	TCCTCGTAGAAGAGCTCGATG
FUN.7902F	CTCAACATCCTCATCGACTACG
FUN.7902R	AGCCCTCAAAGTCGTTGC
FUN.2923F	ACTCTGTGTAGGTTTGGCTTG
FUN.2923R	ATCTCCTGCTCAATGTCTTCG
FUN.3178F	GTTCACATCACCTCTACCTGC
FUN.3178R	TGATCCAGAAGTGCTTGACC
FUN.1111F	AGCTGAAACCGAGACATGAG	Cyanoamino acid metabolism related detection primers
FUN.1111R	TGGTGACATGGACGAGAATG
FUN.1382F	ACTCGAAATACGGTGCACTG
FUN.1382R	GGAGGTCTGGTTGATGTACTTG
FUN.6216F	CTCTTGGAGAAATGGATCGAGG
FUN.6216R	TCAGTGTGCGTGATACTATATGG
FUN.4659F	CAGTTTGGTGAGTACGAGGAC
FUN.4659R	CTTCTCTTTCCATCTTCACCCC
FUN.0157F	GGGCTTTGGGTACGATATCAG
FUN.0157R	TTGGTAAGAGCACATGACGG
FUN.7149F	GCTTTTCCCTGTATTGGCAAG
FUN.7149R	TGGTGCATAGGAGATGTTTGG
FUN.8259F	GGAGATGGTCAAGTGGTTCG	Biosynthesis of secondary metabolites related detection primers
FUN.8259R	AGCTTGAAGGTCTGGTTGTC
FUN.7206F	AGGTAGAGGTATAGAAGGGCAG
FUN.7206R	GTAGAGAGGTAGTGAGAGGTAGAG
FUN.4879F	GTGTATTGGGCGTTACGTTG
FUN.4879R	CCGCCACTTTTGCACTAATG
FUN.5896F	AGCCAACTTTCATCCTACCG
FUN.5896R	CGACGGTTGTAGGGTATCTTG
FUN.1509F	TCAACTACATTCCACGCTCC
FUN.1509R	CGATACCTAGACCGATCCCG

## Sheet: S5
Tab.S5 The qualitative and quantitative list of metabolites among the WT, ΔCcDFR and ΔCcOMT9 mutants.
ID	Name	Formula	Molecular Weight	RT [min]	m/z	mzCloud_Results	mzVault_Results	MassList_Results	pos_WT_1	pos_WT_2	pos_WT_3	pos_WT_4	pos_WT_5	pos_WT_6	pos_M6_1	pos_M6_2	pos_M6_3	pos_M6_4	pos_M6_5	pos_M6_6	pos_M9_1	pos_M9_2	pos_M9_3	pos_M9_4	pos_M9_5	pos_M9_6	pos_QC1	pos_QC2	pos_QC3
Com_1_pos	Betaine	C5 H11 N O2	117.079	1.342	118.086	Full match	Full match	Full match	77126964368	82975110776	94037858934	74175187753	105885000000	66188856674	94798629189	96701543502	89911706416	105595000000	97743512620	91503999775	67576934235	79907497172	60334779563	74259422287	79973635034	85260079742	76832765506	83346688582	84563799964
Com_2_pos	Proline	C5 H9 N O2	115.063	1.432	116.071	Full match	Full match	Full match	35313278095	40409464904	38118043127	31535517888	42100060414	34009990678	29302268113	24518001749	28632714919	39551508279	34590815554	32117277623	35943534076	36337334603	32461240568	42757883458	38554159921	34184233881	34433160257	36319450593	37532329054
Com_10_pos	2-Hydroxycinnamic acid	C9 H8 O3	164.047	2.594	165.055	Full match	Full match	Full match	9323868509	7866507212	7660870683	9932981187	7428142224	7946750000	6572347580	5629766101	6763986674	5947610137	6996684895	4808754701	10452709518	10616187920	7504027682	8187142228	7895968678	10557164350	9438437653	8468430207	7632686477
Com_16_pos	Valine	C5 H11 N O2	117.079	1.761	118.086	Full match	Full match	Full match	6180729100	5904302233	5398578166	7200793102	5081163801	4151391942	5155473897	8249567161	5201924643	6986398984	8834333608	7188862263	4150272918	6579981037	4764852481	7333685881	7078559555	7378378518	7785912146	7155844951	7291012496
Com_25_pos	DL-Lysine	C6 H14 N2 O2	146.105	1.177	147.113	Full match	Full match	Full match	3827514078	3151115267	2704953152	2163693576	2634665606	2677746656	2361554400	2583835985	2041073563	3245398772	3321797027	2607197475	5901280977	5911592234	6146250010	5281123230	5218431447	6728410574	3971471341	3983350171	4085802677
Com_30_pos	Choline	C5 H13 N O	103.1	1.297	104.107	Full match	Full match	No results	1284745081	1843441202	2505061569	1584089552	1822735591	3292951155	2553514989	2952013469	5711683687	2044941209	3343978165	4420621053	2195840843	1822728012	6287582589	1893558313	5428511007	1366186728	3080735507	3174244337	3311298181
Com_35_pos	L-Glutamine	C5 H10 N2 O3	146.069	1.3	147.076	Full match	Full match	Full match	2924964742	3173748555	3205125823	1838239316	3288343311	2312944425	1033023720	1496956301	1506478952	3578313796	2235963149	1981849444	3699100800	4982164382	7023809128	4600476883	4422397230	4241008161	2774788948	3099890294	2962961519
Com_40_pos	N-Benzylformamide	C8 H9 N O	135.068	2.594	136.076	Full match	Full match	No results	3149906928	2741571320	2610929372	3057638266	2668053732	2886127021	2388510042	2278745511	3236706720	2251436718	2615927299	1871324332	3225704402	3599179995	2893908502	3045695181	2846284960	3802280165	3311753099	3281664942	3066302790
Com_49_pos	L-Pyroglutamic acid	C5 H7 N O3	129.043	2.237	130.05	Full match	Full match	Full match	1724825337	2009681067	1478155290	1299929351	1699337495	2800661475	3059704374	3054405495	3002132593	2585319760	3294869068	2759987247	2450463350	2016958349	2438007600	2640840560	2417407237	2049678223	2543128005	2379845295	2259646379
Com_62_pos	Nicotinamide	C6 H6 N2 O	122.048	2.065	123.055	Full match	Full match	Full match	9.28875e+08	1467387356	8.59327e+08	1458155360	1360072185	2209816527	2608121353	5.08287e+08	3077670133	9.36779e+08	1126632699	1891928330	6.54673e+08	8.96338e+06	8.2983e+06	6.07878e+06	5.90798e+06	5.6296e+06	7.34549e+08	6.70657e+08	6.52415e+08
Com_95_pos	朽-Aminobutyric acid (GABA)	C4 H9 N O2	103.063	1.34	104.071	Full match	Full match	Full match	1495113613	1624226833	1026858335	1129964729	1289885618	1495514831	1448026823	1337965724	1337262886	1854671555	1854185669	1591785473	1222146910	1250720426	1463922914	1721173122	2038212970	1438755152	1453085180	1414039474	1420887009
Com_99_pos	4-Hydroxybenzaldehyde	C7 H6 O2	122.037	2.593	123.044	Full match	Full match	Full match	1220337562	1042458387	9.93426e+08	1162345906	1060441452	1085395925	1217123518	8.95307e+08	9.31124e+08	8.72581e+08	1014535155	7.54102e+08	1250329351	1324225199	1122204571	1191328624	1116445298	1455745273	1173752598	1311922207	1243527987
Com_106_pos	Acetyl-L-carnitine	C9 H17 N O4	203.116	1.838	204.123	Full match	Full match	Full match	7.17242e+08	558993249	1033505388	5.4073e+08	4.89964e+08	2.5857e+08	1.99453e+08	2.72031e+08	2.84831e+08	3.17989e+08	6.15152e+08	8.34719e+08	7.08654e+08	1592384467	4.79479e+08	1175158459	5.8386e+08	1078175828	8.57905e+08	6.15729e+08	5.75479e+08
Com_135_pos	L-2-Aminoadipic acid	C6 H11 N O4	161.069	1.494	162.076	Full match	Full match	Full match	4.11426e+08	3.30057e+08	3.58268e+08	4.20411e+08	4.61364e+08	1.0112e+08	1091956978	1254238906	1132390444	1368985752	1290532269	5.59792e+08	3.15431e+08	5.33768e+08	5.2185e+08	3.2758e+08	3.50822e+08	5.14214e+08	6.03273e+08	6.30403e+08	6.42011e+08
Com_139_pos	Pipecolic acid	C6 H11 N O2	129.079	1.291	130.086	Full match	Full match	Full match	5.42029e+08	469308714	4.27547e+08	3.69561e+08	4.39933e+08	449001403	3.85118e+08	4.79689e+08	3.44347e+08	4.28867e+08	4.95831e+08	4.26807e+08	8.24431e+08	8.38614e+08	8.30622e+08	7.8246e+08	7.29126e+08	8.96661e+08	5.06098e+08	525836463	573625332
Com_170_pos	N-Acetyl-汐-D-glucosamine	C8 H15 N O6	221.09	1.412	222.097	Full match	Full match	Full match	5.63485e+08	5.03906e+08	5.17976e+08	5.47185e+08	5.82218e+08	328844645	6.61743e+08	1083183882	843267283	1072762291	9.16163e+08	9.70851e+08	3.48425e+08	3.97377e+08	5.24676e+08	5.35966e+08	4.91303e+08	4.93442e+08	5.6078e+08	5.46582e+08	4.97959e+08
Com_215_pos	Coumarin	C9 H6 O2	146.037	2.592	147.044	Full match	Full match	Full match	4.96231e+08	4.30771e+08	3.8801e+08	490780406	4.19398e+08	4.47486e+08	3.76926e+08	3.57969e+08	3.60968e+08	3.85804e+08	413300925	3.10893e+08	5.00483e+08	5.41532e+08	4.31233e+08	4.67507e+08	4.48645e+08	5.92945e+08	5.13629e+08	5.16679e+08	4.76953e+08
Com_243_pos	Melezitose	C18 H32 O16	504.169	1.38	543.132	Full match	Full match	Full match	1.46847e+08	2.08987e+08	2.60077e+08	1.60187e+08	1.55795e+08	2.34967e+08	4.97099e+08	7.57407e+08	5.94794e+08	3.36612e+08	3.48337e+08	3.4266e+08	119520321	1.27914e+08	1.60406e+08	7.23438e+07	1.80484e+08	2.85173e+08	3.5108e+08	3.46403e+08	4.0428e+08
Com_286_pos	4-Guanidinobutyric acid	C5 H11 N3 O2	145.085	1.766	146.092	Full match	Full match	Full match	4.13485e+08	5.22939e+08	4.21872e+08	2.13446e+08	3.48206e+08	2.69783e+08	3.46742e+08	3.31569e+08	3.60949e+08	4.58839e+08	4.17975e+08	6.36886e+08	2.0554e+08	2.88769e+08	2.76146e+08	4.86639e+08	5.10139e+08	3.9981e+08	3.42193e+08	3.40283e+08	3.73516e+08
Com_287_pos	N6,N6,N6-Trimethyl-L-lysine	C9 H20 N2 O2	188.152	1.246	189.16	Full match	Full match	Full match	4.58024e+08	326621094	3.75795e+08	3.29018e+08	3.31252e+08	2.71959e+08	3.50709e+08	337357815	3.75675e+08	5.18861e+08	3.37673e+08	3.88944e+08	2.40542e+08	2.8352e+08	2.56324e+08	4.62152e+08	5.22543e+08	2.97984e+08	3.7084e+08	3.49482e+08	3.76665e+08
Com_298_pos	Salsolinol	C10 H13 N O2	179.095	5.033	180.102	Full match	Full match	No results	2.62523e+08	4.85569e+08	2.47005e+08	1.61633e+08	3.06742e+08	3.37979e+08	2.75222e+07	1.04871e+07	1.60304e+07	1.60824e+07	1.34647e+07	1.43355e+07	2.90248e+07	1.64391e+07	2.19342e+07	1.53823e+07	3.74803e+07	1.35117e+07	1.12555e+08	1.14863e+08	1.25608e+08
Com_303_pos	N3,N4-Dimethyl-L-arginine	C8 H18 N4 O2	202.143	1.429	203.15	Full match	Full match	Full match	3.49098e+08	302645962	2.99872e+08	2.91572e+08	3.0037e+08	250058171	3.03529e+08	2.83184e+08	2.94396e+08	325639900	3.09374e+08	2.73282e+08	290328458	3.63515e+08	251747710	4.08804e+08	3.62326e+08	3.3163e+08	3.1909e+08	3.22184e+08	3.26078e+08
Com_314_pos	3'-Adenosine monophosphate (3'-AMP)	C10 H14 N5 O7 P	347.063	2.049	348.07	Full match	Full match	Full match	1.81829e+08	1.74299e+08	9.96669e+07	2.81413e+08	103309875	111411589	7.13326e+07	6.06601e+07	7.52312e+07	5.23654e+07	9.89171e+07	7.31153e+07	9.63895e+07	8.49299e+07	1.4447e+08	7.48486e+07	2.45353e+07	6.08909e+07	1.06383e+08	9.97517e+07	9.98632e+07
Com_410_pos	N-Acetyl-L-leucine	C8 H15 N O3	173.105	5.687	174.113	Full match	Full match	Full match	3.78908e+07	4.15423e+07	3.34536e+07	3.2545e+07	3.21658e+07	4.30485e+07	2.91422e+08	2.03983e+08	2.03226e+08	2.59758e+08	2.77309e+08	2.69826e+08	2.38665e+07	3.07238e+07	3.73192e+07	4.26034e+07	5.63631e+07	2.58814e+07	9.87688e+07	101781415	8.93282e+07
Com_493_pos	Propionylcarnitine	C10 H19 N O4	217.131	3.701	218.139	Full match	Full match	Full match	1.14361e+08	1.23472e+08	1.05438e+08	6.6873e+07	1.06118e+08	5.38983e+07	3.46788e+07	3.90074e+07	4.76761e+07	4.48228e+07	4.15995e+07	6.33815e+07	151033907	2.36127e+08	1.22578e+08	1.83631e+08	8.126e+07	1.2725e+08	8.80832e+07	8.56146e+07	5.92697e+07
Com_564_pos	Acetophenone	C8 H8 O	120.057	2.595	121.065	Full match	Full match	No results	1.47969e+08	1.19806e+08	1.21843e+08	1.22693e+08	121920846	1.23241e+08	1.07184e+08	1.11384e+08	1.07106e+08	1.13035e+08	1.35987e+08	8.39219e+07	1.39769e+08	1.72851e+08	1.36658e+08	1.45251e+08	1.38608e+08	176495186	1.62136e+08	1.47014e+08	1.33037e+08
Com_565_pos	DL-2-(acetylamino)-3-phenylpropanoic acid	C11 H13 N O3	207.09	5.702	208.097	Full match	Full match	Full match	5.23908e+07	6.09543e+07	4.59636e+07	5.03031e+07	5.2883e+07	63750779	1.90395e+08	1.50548e+08	1.72873e+08	1.48362e+08	1.56293e+08	1.99475e+08	2.99874e+07	3.21753e+07	4.2368e+07	4.06439e+07	3.67083e+07	2.50998e+07	8.27588e+07	8.07963e+07	7.93403e+07
Com_642_pos	Sorbic acid	C6 H8 O2	112.052	3.014	113.06	Full match	Full match	No results	8.53657e+07	7.6229e+07	7.63134e+07	8.00426e+07	8.8296e+07	9.53058e+07	1.43341e+08	1.63595e+08	1.54768e+08	1.23833e+08	1.33421e+08	1.46812e+08	5.02917e+07	5.96767e+07	6.26809e+07	6.53605e+07	5.35541e+07	5.52689e+07	9.01861e+07	9.80328e+07	9.67202e+07
Com_669_pos	Cytidine 5'-monophosphate (hydrate)	C9 H14 N3 O8 P	323.052	1.462	324.059	Full match	Full match	Full match	8.20142e+07	1.05741e+08	7.50157e+07	6.75881e+07	8.1483e+07	31308097	6.97132e+07	6.55222e+07	4.67424e+07	9.17886e+07	8.00239e+07	5.21116e+07	1.03441e+08	1.47077e+08	1.29753e+08	1.08973e+08	9.00785e+07	1.54147e+08	9.00273e+07	8.0874e+07	8.03816e+07
Com_858_pos	Thiamine	C12 H16 N4 O S	264.104	1.364	265.112	Full match	Full match	No results	3.34653e+07	2.87119e+07	4.92719e+07	1.79481e+07	2.53917e+07	1.73087e+07	3.28531e+07	1.89981e+07	2.64847e+07	9.62295e+07	2.19325e+07	3.84964e+07	4.10266e+07	7.86428e+07	6.76048e+07	1.21067e+08	1.1749e+08	5.63332e+07	4.4775e+07	3.78721e+07	3.38864e+07
Com_859_pos	4-Methyl-5-thiazoleethanol	C6 H9 N O S	143.041	4.851	144.048	Full match	Full match	No results	3.75496e+06	3.2095e+06	8.30806e+06	7.26422e+06	5.89082e+06	1.49568e+07	4.40641e+07	6.76837e+07	1.03031e+08	5.23567e+07	7.56896e+07	9.75033e+07	7.37853e+06	1.23714e+07	1.57184e+07	7.46187e+06	3.98466e+07	1.85857e+07	2.69069e+07	2.57586e+07	2.72568e+07
Com_1178_pos	Glucose 1-phosphate	C6 H13 O9 P	260.03	1.381	261.037	Full match	Full match	Full match	3.05451e+07	3.25114e+07	1.39501e+07	1.46239e+07	3.94019e+07	3.21621e+07	3.09051e+07	6.9874e+07	3.92442e+07	5.99928e+07	4.94515e+07	5.57058e+07	2.99169e+07	3.14372e+07	8.10003e+07	6.23431e+07	6.68364e+07	7.14715e+07	4.11264e+07	4.3183e+07	4.5895e+07
Com_1220_pos	5'-S-Methyl-5'-thioadenosine	C11 H15 N5 O3 S	297.09	5.22	298.097	Full match	Full match	Full match	2.5019e+06	1.44362e+06	1.00008e+06	3.41548e+07	3.46519e+06	2.52949e+07	2.69295e+07	3.0393e+06	2.98777e+07	7.23516e+06	6.05874e+06	3.99855e+06	4.77175e+07	8.44513e+06	2.49875e+07	9.79125e+06	7.34688e+06	1.32819e+07	7.36747e+06	7.08123e+06	7.89269e+06
Com_1306_pos	汕-Nicotinamide mononucleotide	C11 H15 N2 O8 P	334.056	1.459	335.063	Full match	Full match	Full match	3.599e+07	4.30633e+07	4.95272e+07	4.13925e+07	4.03363e+07	1.76377e+07	4.94852e+07	4.63286e+07	2.5373e+07	2.74964e+07	3.58002e+07	3.70426e+07	3.3826e+07	3.96701e+07	1.29951e+07	2.03525e+07	1.87114e+07	2.73309e+07	3.28924e+07	3.29179e+07	3.14203e+07
Com_1356_pos	Indirubin	C16 H10 N2 O2	262.074	5.565	263.082	Full match	Full match	No results	2.71058e+07	3.10717e+07	1.99494e+07	1.85969e+07	2.64202e+07	4.16427e+07	3.18673e+07	3.85971e+07	3.57408e+07	2.6167e+07	3.51443e+07	3.46745e+07	4.11055e+07	4.22106e+07	4.16128e+07	4.24484e+07	3.46772e+07	3.88997e+07	3.62755e+07	3.43248e+07	3.78126e+07
Com_1438_pos	8-Hydroxyquinoline	C9 H7 N O	145.053	4.167	146.06	Full match	Full match	No results	3.11181e+07	3.81927e+07	2.9587e+07	2.05535e+07	2.48675e+07	3.99534e+07	3.86193e+07	4.48116e+07	2.88312e+07	3.64359e+07	4.20232e+07	3.69515e+07	2.76995e+07	4.06522e+07	5.26096e+07	4.72856e+07	4.20877e+07	3.60868e+07	3.7374e+07	3.42438e+07	3.68159e+07
Com_1686_pos	2'-O-Methyladenosine	C11 H15 N5 O4	281.113	4.871	282.12	Full match	Full match	Full match	1.04832e+07	1.33268e+07	5.61848e+06	2.85646e+07	1.46049e+07	2.45985e+07	2.23148e+07	3.33372e+07	2.66417e+07	2.77102e+07	4.62713e+07	5.40193e+07	1.58612e+07	1.47601e+07	3.53144e+07	2.87527e+07	2.38032e+07	1.73515e+07	1.66266e+07	1.49717e+07	1.47065e+07
Com_1773_pos	1-Phenyl-3-methyl-5-pyrazolone	C10 H10 N2 O	174.079	4.799	175.087	Full match	Full match	No results	1.02921e+07	5.53546e+06	5.06303e+06	4.48729e+06	1.27969e+07	8.40733e+06	1.6198e+07	1.32474e+07	1.01736e+07	3.0643e+07	2.35173e+07	3.92411e+07	1.20206e+07	1.7639e+07	1.64022e+07	2.76201e+07	4.21646e+07	2.55338e+07	2.05309e+07	2.07354e+07	2.37321e+07
Com_1800_pos	2'-O-Methylguanosine	C11 H15 N5 O5	297.107	4.879	298.114	Full match	Full match	Full match	1.90394e+07	2.53536e+07	1.56468e+07	2.59062e+07	1.92239e+07	2.05287e+07	2.32145e+07	1.90769e+07	2.08887e+07	2.13202e+07	2.90416e+07	3.15464e+07	1.14773e+07	1.44562e+07	1.85387e+07	1.76521e+07	1.61243e+07	1.88769e+07	1.6531e+07	19022723	2.02135e+07
Com_2058_pos	2'-Deoxyguanosine	C10 H13 N5 O4	267.097	4.392	268.104	Full match	Full match	Full match	4.2548e+06	2.91467e+06	2.22702e+06	4.53381e+06	5.45299e+06	1.23548e+07	1.22113e+07	1.32479e+07	1.28539e+07	1.40329e+07	1.32138e+07	5.3405e+06	4.76851e+06	3.16741e+07	4.52739e+06	1.05908e+07	1.28489e+07	7.46294e+06	1.01443e+07	1.10102e+07	9.97771e+06
Com_2711_pos	2-(acetylamino)-3-(1H-indol-3-yl)propanoic acid	C13 H14 N2 O3	246.1	5.645	247.108	Full match	Full match	Full match	6.35713e+06	6.63902e+06	1.02747e+07	1.04913e+07	1.17823e+07	1.53715e+07	1.57963e+07	1.3094e+07	1.72815e+07	1.52308e+07	2.13485e+07	2.28424e+07	1.28243e+07	1.29498e+07	1.61481e+07	9.32269e+06	1.69967e+07	8.47264e+06	1.9074e+07	1.44123e+07	1.80627e+07
Com_3007_pos	Di(2-ethylhexyl) phthalate	C24 H38 O4	390.277	10.55	391.284	Full match	Full match	Full match	2.56188e+06	3.05959e+06	3.53922e+06	4.83371e+06	4.37155e+06	5.10168e+06	1.70238e+07	5.06191e+06	4.76463e+06	3.63051e+06	3.98959e+06	3.84884e+06	3.7807e+06	3.13867e+06	3.62099e+06	3.82241e+06	3.21663e+06	2.60625e+06	3.74294e+06	3.61538e+06	3.60958e+06
Com_3703_pos	Pyridoxal 5'-phosphate	C8 H10 N O6 P	247.025	2.447	248.032	Full match	Full match	Full match	9.72396e+06	6.55638e+06	1.21365e+07	7.61879e+06	9.08711e+06	4.92627e+06	5.55105e+06	5.36968e+06	1.02295e+07	4.14409e+06	9.61026e+06	8.95526e+06	6.12203e+06	6.17534e+06	3.66259e+06	3.58909e+06	2.1756e+06	4.66496e+06	7.28676e+06	9.53015e+06	8.25142e+06
Com_3835_pos	3-(3-pyridinyl)propanoic acid	C8 H9 N O2	151.063	1.292	152.071	Full match	Full match	Full match	4.33781e+06	3.96197e+06	3.18354e+06	2.75376e+06	3.56032e+06	3.50456e+06	4.47623e+06	5.73216e+06	7.63248e+06	11222134	1.5022e+07	1.60403e+07	3.60049e+06	5.50623e+06	5.42648e+06	8.51552e+06	6.66118e+06	4.76164e+06	3.91743e+06	3.92148e+06	5.30392e+06
Com_7576_pos	Cyclic ADP-ribose	C15 H21 N5 O13 P2	541.062	4.691	542.069	Full match	Full match	No results	1.80551e+06	890287	966862	2.34671e+06	1.17938e+06	422926	1.77435e+06	1.13168e+06	935378	940520	574083	1.44858e+06	839242	603938	591140	534617	206168	380708	1.06934e+06	966551	819887
Com_3_pos	L-Phenylalanine	C9 H11 N O2	165.079	4.997	166.086	Full match	Full match	Full match	28548322148	27882592361	26341385840	22159350315	23884244119	21747163584	21370955510	21666104374	20832532059	18996617504	21970081388	22103345060	22041145298	26571444919	20724717608	24198351793	23678509808	25372659556	22577153354	22840974021	24150607193
Com_5_pos	DL-Arginine	C6 H14 N4 O2	174.112	1.285	175.119	Full match	Full match	Full match	9329275494	9267102172	9754036149	7326602135	8130271003	8824813571	3661738923	3225653970	3794302848	5441310733	5200821955	4177463126	19593877934	20630900540	18797464751	16865776558	17994803755	18833546846	10602075797	10268756105	11543393390
Com_11_pos	L-Tyrosine	C9 H11 N O3	181.074	2.593	182.081	Full match	Full match	Full match	8875370515	7470267730	7307895166	9474909131	7044188230	7530589924	6207771135	5288965693	6417214074	5576767154	6599114921	4510969135	9988933365	10129654525	7111461215	7761167073	7489096559	10015902794	8960969829	7982675232	7183238143
Com_14_pos	DL-Tryptophan	C11 H12 N2 O2	204.09	5.253	205.097	Full match	Full match	Full match	6827671248	4497819853	4612999160	5141230425	4930840139	4903067537	5450100378	5529391905	5562143800	5602185477	7479275864	5302135890	8930701468	10061800517	8010511320	8782686109	8420466381	9915854839	6714095422	6689136180	6616863368
Com_20_pos	Adenosine	C10 H13 N5 O4	267.096	3.353	268.104	Full match	Full match	Full match	4648030881	3825822939	3737734732	5673441726	4025553568	5319234942	6682684309	7290113870	7735271343	6755938279	6065965955	6001425986	6756717785	4813294565	7016186610	6700515059	9759250558	5861632409	6613409063	5800045546	5538917570
Com_51_pos	Argininosuccinic acid	C10 H18 N4 O6	290.122	1.312	291.129	Full match	Full match	Full match	3644602055	2925167687	2957919877	1169359125	3347435980	2.76592e+08	1568696403	1495734788	4.56921e+08	2436117117	1242748784	1307237927	1184978327	2087331186	5.74435e+08	2658785449	1465033399	3154524237	1543314210	1685551424	1683943573
Com_52_pos	Guanine	C5 H5 N5 O	151.049	3.729	152.057	Full match	Full match	Full match	2228247499	1755518900	1556023288	2247209178	1475000954	1517434351	2417967298	2323991892	2190979389	2498232531	2852309205	3088406873	2566454410	2568028355	2846771626	2363163049	2215340624	3003807272	2069278856	2066242815	1980153049
Com_64_pos	Adenine	C5 H5 N5	135.054	3.355	136.062	Full match	Full match	Full match	143815314	1179675222	1187876004	1720087956	1358856091	1800526470	2191049486	2558481609	2686748602	2056587731	2121756162	1962050588	3.23939e+08	1.3251e+08	2444920375	2407183660	3447346899	1998645499	2005048688	1917842975	1954694435
Com_67_pos	Uracil	C4 H4 N2 O2	112.027	2.307	113.034	Full match	Full match	Full match	1335460812	9.56862e+08	1024417518	1324186129	1175720599	9.09501e+08	3049521573	2114001443	2569270704	2507062290	2026086142	1914990727	1514392615	1315573521	1189215396	1339885019	1394727641	1521752704	1579782491	1441746686	1444289774
Com_69_pos	Nicotinic acid	C6 H5 N O2	123.032	1.946	124.039	Full match	Full match	Full match	1868187255	1565391667	2119224110	1174044139	1704640714	4.4208e+08	1288373573	2291154823	9.73389e+08	2586306187	1706936212	1414409281	1806453686	2618190536	1873001677	2651461280	3370261798	2587062689	2175811047	2159998111	2272532178
Com_158_pos	L-Histidine	C6 H9 N3 O2	155.069	1.287	156.077	Full match	Full match	Full match	5.47031e+08	4.68522e+08	3.71359e+08	2.70674e+08	3.78413e+08	3.92994e+08	2.70815e+08	3.90909e+08	2.1806e+08	4.40344e+08	5.2362e+08	356891485	7.12077e+08	8.5363e+08	1040322221	8.58186e+08	7.61793e+08	8.84381e+08	4.68354e+08	5.03792e+08	5.16509e+08
Com_447_pos	Maltitol	C12 H24 O11	344.132	1.382	345.139	Full match	Full match	Full match	165751047	1.33963e+08	1.57448e+08	1.81743e+08	1.54266e+08	1.16477e+08	2.20553e+08	1.21201e+08	2.1633e+08	2.85103e+08	187276093	1.59817e+08	7.9114e+07	9.17621e+07	8.01462e+07	1.30239e+08	133200318	1.39656e+08	1.85546e+08	1.57931e+08	1.70882e+08
Com_460_pos	Adenosine 5'-monophosphate	C10 H14 N5 O7 P	347.063	1.478	348.07	Full match	Full match	Full match	1.34952e+08	278528587	2.16157e+08	9.1284e+07	1.71072e+08	8.83827e+07	1.80288e+08	3.54783e+07	9.48413e+07	1.10877e+08	2.16787e+08	1.95879e+08	102360381	1.51057e+08	1.28146e+08	1.17106e+08	5.5208e+07	1.23303e+08	1.63361e+08	1.58445e+08	1.56565e+08
Com_584_pos	S-Adenosylhomocysteine	C14 H20 N6 O5 S	384.122	2.491	385.129	Full match	Full match	Full match	1.15264e+08	9.83843e+07	1.20093e+08	8.41051e+07	1.21232e+08	6.71936e+07	1.39803e+08	1.09909e+08	1.13501e+08	1.42317e+08	1.41899e+08	7.21875e+07	1.19402e+08	1.47838e+08	7.96279e+07	1.94404e+08	2.02154e+08	1.6899e+08	1.61762e+08	1.33507e+08	1.23803e+08
Com_651_pos	5-Hydroxyindole-3-acetic acid	C10 H9 N O3	191.058	4.867	192.066	Full match	Full match	Full match	9.18856e+07	6.19647e+07	65701982	6.49837e+07	7.05332e+07	3.13498e+07	8.78799e+07	6.07477e+07	6.21756e+07	7.30303e+07	9.1539e+07	1.16032e+08	1.14027e+08	143591945	8.39686e+07	7.08472e+07	3.92639e+07	1.00301e+08	7.35936e+07	7.58782e+07	7.82878e+07
Com_657_pos	L-Kynurenine	C10 H12 N2 O3	208.085	4.886	209.092	Full match	Full match	Full match	9.28421e+07	6.44372e+07	6.78735e+07	6.54808e+07	7.11988e+07	3.23117e+07	8.62509e+07	4.36477e+07	6.12084e+07	7.21698e+07	8.99793e+07	1.13294e+08	1.11622e+08	1.39658e+08	8.26467e+07	6.9976e+07	3.94222e+07	9.73829e+07	7.35503e+07	7.53123e+07	7.73606e+07
Com_789_pos	汐-Aspartylphenylalanine	C13 H16 N2 O5	280.106	5.359	281.113	Full match	Full match	Full match	6.01022e+07	3.29534e+07	4.10492e+07	4.92411e+07	5.73857e+07	6.39365e+07	5.15533e+07	4.82144e+07	1.86849e+07	5.10948e+07	6.27185e+07	4.9726e+07	8.73256e+07	7.0194e+07	6.8307e+07	6.99313e+07	5.88271e+07	7.665e+07	6.86686e+07	6.40641e+07	6.60084e+07
Com_1048_pos	Adenosine 3'5'-cyclic monophosphate	C10 H12 N5 O6 P	329.052	2.195	330.059	Full match	Full match	Full match	3.93627e+07	6.74731e+07	5.66866e+07	3.16977e+07	1.75897e+07	4.93537e+07	2.02302e+07	1.53055e+07	2.706e+07	6.85442e+07	1.06878e+08	3.02353e+07	3.39618e+06	2.1081e+07	1.11559e+07	3.29189e+07	3.48773e+06	4.33838e+06	38330748	3.58736e+07	3.76506e+07
Com_1230_pos	Riboflavin	C17 H20 N4 O6	376.139	5.397	377.146	Full match	Full match	Full match	6.02586e+07	6.10068e+07	5.17437e+07	4.06812e+07	5.12782e+07	5.02432e+07	4.34305e+07	5.28703e+07	4.46205e+07	4.88025e+07	5.33487e+07	4.7607e+07	2.79719e+07	4.97753e+07	5.2382e+07	5.85902e+07	5.40825e+07	3.93911e+07	4.8466e+07	4.38298e+07	4.0866e+07
Com_1791_pos	Hypoxanthine	C5 H4 N4 O	136.038	4.901	137.046	Full match	Full match	Full match	2.1307e+07	2.7243e+07	2.35507e+07	2.3797e+07	2.88198e+07	2.02983e+07	2.01038e+07	1.83224e+07	2.36082e+07	2.50047e+07	2.60022e+07	4.61128e+07	1.19332e+07	1.83907e+07	1.70607e+07	2.00801e+07	1.45479e+07	2.81574e+07	2.73741e+07	2.45681e+07	3.89911e+07
Com_1828_pos	Carnosine	C9 H14 N4 O3	226.106	1.288	227.114	Full match	Full match	Full match	1.52783e+07	1.69346e+07	1.51848e+07	1.38787e+07	1.42208e+07	1.8909e+07	1.46786e+07	1.56824e+07	2.41152e+07	1.9279e+07	2.72388e+07	3.2768e+07	2.64418e+07	2.15994e+07	4.56833e+07	2.55159e+07	1.71007e+07	1.73203e+07	1.79989e+07	1.72513e+07	2.00765e+07
Com_2716_pos	2'-Deoxyadenosine	C10 H13 N5 O3	251.102	3.844	252.109	Full match	Full match	Full match	1.2724e+07	9.38678e+06	3.25849e+06	8.3418e+06	4.72715e+06	1.29367e+07	9.55242e+06	1.03207e+07	5.9388e+06	1.50423e+07	1.49898e+07	9.82603e+06	1.44222e+07	7.40274e+06	2.66408e+07	2.59055e+07	1.76355e+07	1.53423e+07	1.22981e+07	9.2162e+06	7.05472e+06
Com_3674_pos	Flavin mononucleotide (FMN)	C17 H21 N4 O9 P	456.105	5.307	457.112	Full match	Full match	Full match	8.36493e+06	9.8346e+06	1.22839e+07	7.81028e+06	7.92164e+06	4.9873e+06	1.08809e+07	1.35051e+07	8.59335e+06	1.2838e+07	9.53379e+06	7.47124e+06	4.54424e+06	1.09875e+07	4.02571e+06	8.46601e+06	9.86678e+06	7.12125e+06	6.84008e+06	7.49722e+06	6.93956e+06
Com_13_pos	Indole-3-acrylic acid	C11 H9 N O2	187.063	5.257	188.071	Full match	No results	Full match	6862902067	4516748323	4633151234	5186290910	4937437382	4949460581	5485305321	5538693858	5610401509	5592525928	7510249060	5307603072	9019010728	10138635950	8095639002	8829999374	8445842628	9950336872	6764359172	6736148138	6677902131
Com_18_pos	Lysine Butyrate	C10 H22 N2 O4	234.158	1.342	235.165	No results	No results	Full match	7223965638	8076162943	9277245612	6841240701	8984444969	5314897256	9958368240	9343334110	9752231933	10067171063	8675616775	8737986965	5840194257	6731470235	4409747818	6219000539	5726701028	6795940626	7456177145	7318458440	8053919827
Com_21_pos	Fenpropimorph	C20 H33 N O	303.253	9.848	304.261	Invalid mass	No results	No results	978073998	1043122715	9.99898e+08	6452992758	7.87047e+08	5578723727	6470081989	5768712063	6753863507	1010112980	1071195691	4299286312	6318696934	5.70838e+08	7225945975	9.14847e+08	1118882093	670610431	3804500542	3030250438	4021361009
Com_27_pos	5-OxoETE	C20 H30 O3	318.217	7.898	319.224	Invalid mass	No results	No results	1157603323	1815197140	4026361489	2185373554	8.42097e+08	2753371842	4036657426	6650891999	7447858822	2552350257	2571926313	6748748116	2722655735	3797969375	6.55018e+08	1145507113	5168063735	4202777841	3320793120	2721714787	2508276161
Com_29_pos	9-Oxo-ODE	C18 H30 O3	294.219	7.815	295.226	Full match	No results	Full match	3778073571	2140574473	1814964442	4238444426	1675659915	5232073059	1045971722	1679322175	2131030903	2201947682	2730029646	2769648050	6.39799e+08	5.67576e+08	2272763094	6.7534e+08	1469597459	4.61135e+08	2421562337	2179409311	2029897711
Com_36_pos	Pyroglutamic acid	C5 H7 N O3	129.043	1.298	130.05	No results	Full match	Full match	2795766022	3036953810	3034474495	1659694216	3142377797	2140614864	9.49097e+08	1338869773	1269203105	3326730734	1988719344	1761535991	3507343534	4888114975	6979358906	4566809082	4308821944	4163462616	2667945901	2899866915	2748382019
Com_44_pos	L-Iditol	C6 H14 O6	182.079	1.35	183.086	Full match	No results	Full match	2291556281	3090209008	3022164136	1614836098	3087560338	2166355956	2862135874	4492267748	3339629798	3809456847	5061034842	4510324449	1553118930	2404907422	3339196654	5102749438	1905644205	1832001159	2995304049	2291634963	2453544434
Com_54_pos	D-threo-Isocitric acid	C6 H8 O7	192.027	2.093	215.016	No results	No results	Full match	3267626435	3461999152	3447204015	1473145552	3403816808	1239551359	2543675666	3296692091	1524614874	3293092187	2480374173	3212029704	1726773890	2558329947	2279440895	2499598044	3189595546	2186831216	3190750075	2758715902	2745775652
Com_57_pos	(11E,15Z)-9,10,13-trihydroxyoctadeca-11,15-dienoic acid	C18 H32 O5	310.214	6.546	311.221	Invalid mass	No results	No match	1902485076	882483979	8.8548e+08	2388092155	1084459999	5.02741e+08	554191586	1.58779e+08	6.94928e+07	7.61527e+08	6.02089e+08	107680176	3.10623e+08	3.97094e+08	4.15473e+08	4.82504e+08	103808482	583892403	5.96303e+08	5.59472e+08	5.09043e+08
Com_61_pos	L-Threonic acid-1,4-lactone	C4 H6 O4	118.028	3.352	119.035	Invalid mass	No results	No results	1362930819	1196334637	1210502935	1756966403	1386118043	1837952706	2231523559	2605922923	2742669075	2082627166	2158826543	1998618317	2157872209	1762826111	2476814289	2448115216	3522820802	2034969601	2044608553	1954322698	1988328083
Com_73_pos	Kanosamine	C6 H13 N O5	179.081	4.934	180.088	Invalid mass	No results	No results	2184695171	2739834288	2811298241	1915256004	2645856718	2151984421	1136017258	6.88581e+08	9.77156e+08	1295562394	1163531034	1041057573	1160465363	759837261	8.16832e+08	1168428069	1501432396	7.86708e+08	1469825899	1485996359	1536652048
Com_77_pos	PC (16:2e/2:0)	C26 H50 N O7 P	519.332	8.853	520.339	No results	Full match	Full match	1.38473e+08	1.95744e+08	2.1136e+08	7.19725e+08	2.34003e+08	1711179235	4.56992e+08	1.22818e+08	5.88721e+08	5.34391e+07	8.60454e+07	1.71287e+08	1960502414	1.07331e+08	1060932472	145294737	4.80854e+07	7.62678e+07	5.58483e+08	463959055	4.12893e+08
Com_81_pos	Spermidine	C7 H19 N3	145.158	1.084	146.165	Full match	No results	Full match	7.82338e+08	292729880	1102582583	1124995316	1086240734	7.18541e+08	2071864878	1158843748	2427709187	1601554067	1016498597	1668500071	1140540230	1634834221	3.58286e+08	505862679	1646898117	8.40116e+08	1480801011	1337557764	1350469758
Com_83_pos	LDGTS 18:2	C28 H51 N O6	497.371	8.86	498.378	No results	Full match	No results	1.98271e+08	2.65613e+08	3.17858e+08	1174235937	2.50486e+08	1909501877	6.53739e+08	299479859	1269505155	1.40133e+08	1.78811e+08	2.50795e+08	1772780870	2.06355e+08	9.42809e+08	2.40719e+08	2.01757e+08	188528013	7.38855e+08	6.01498e+08	5.42603e+08
Com_85_pos	5-(hydroxymethyl)-4-methoxy-2,5-dihydrofuran-2-one	C6 H8 O4	126.032	1.483	127.039	Invalid mass	No results	No match	3.37879e+08	5.49609e+08	6.57697e+08	3.36335e+08	6.30472e+08	5.39746e+08	1273210064	2991009025	6.87256e+08	1351379442	8.6364e+08	1610660038	3.43904e+08	5.24611e+08	6.81965e+08	737577150	1273053798	6.76836e+08	6.50371e+08	9.78074e+08	7.4626e+08
Com_86_pos	1-Oleoyl-Sn-Glycero-3-Phosphocholine	C26 H52 N O7 P	521.347	9.654	522.354	No results	No results	Full match	6.15863e+07	4.607e+07	8.53914e+07	7.67981e+08	1.31162e+08	6.02756e+08	2265655157	4.46302e+08	1251232363	1.90325e+08	5.11603e+07	1.43725e+08	1.61861e+08	1.62911e+07	1.28864e+07	5.938e+06	7.73194e+07	1.8212e+07	3.51809e+08	2.84695e+08	2.59498e+08
Com_98_pos	LDGTS 18:1	C28 H53 N O6	499.387	9.415	500.393	No results	Full match	No results	5.95759e+07	7.26894e+07	8.8266e+07	5.47696e+08	7.37457e+07	6.47056e+08	9.21965e+08	3.78923e+08	1673960871	1.2335e+08	5.59351e+07	1.21792e+08	2.27373e+08	1.50729e+07	8.23975e+07	6.6621e+07	6.91026e+07	1.88515e+07	349460151	2.8969e+08	2.69631e+08
Com_100_pos	Monoolein	C21 H40 O4	356.292	10.034	357.3	Full match	No results	Full match	8.08895e+06	1.15949e+07	2.93189e+07	7.68107e+08	2.8829e+06	9.83722e+08	1056865737	615583556	1644526909	5.07552e+07	1.90034e+06	6.22086e+07	1056731518	1.81738e+06	1.19102e+07	1.80275e+06	5.10902e+07	5.49268e+06	3.81125e+08	4.29968e+08	374634969
Com_127_pos	2-[4-(tert-butyl)-2,3-dihydro-1,3-thiazol-2-yliden]-3-oxobutanenitrile	C11 H14 N2 O S	222.087	5.993	223.094	Invalid mass	No results	No results	7.42666e+08	5.86926e+08	4.38213e+08	8.42192e+08	6.76753e+08	4.98099e+08	442433967	3.41941e+08	3.34458e+08	3.9417e+08	423957673	3.48982e+08	5.26454e+08	111505587	4.19126e+08	3.97104e+08	4.22789e+08	5.0379e+08	5.37121e+08	5.27033e+08	4.01802e+08
Com_140_pos	Epigallocatechin	C15 H14 O7	612.151	2.17	307.083	No results	Invalid mass	No match	742100	622212	859123	6.13673e+08	1.90982e+08	6.2887e+08	7.84795e+08	9.12713e+08	9.03852e+08	1225015956	8.49658e+08	787370	8.20462e+08	1.28862e+06	1.09833e+06	660913	4.50864e+08	3.40357e+08	5.30916e+08	7.00978e+08	9.36059e+08
Com_143_pos	Dulcitol	C6 H14 O6	182.079	1.3	205.068	No results	No results	Full match	5.72402e+08	6.04513e+08	4.74357e+08	5.10809e+08	596258321	5.9912e+08	9.64805e+08	1077624558	1073596200	9.8231e+08	1342482169	1256310038	3.1112e+08	3.83872e+08	4.712e+08	6.13702e+08	475461274	4.0192e+08	6.80043e+08	6.75164e+08	7.35268e+08
Com_151_pos	13,14-Dihydro-15-keto Prostaglandin A2	C20 H30 O4	316.201	7.937	317.208	Invalid mass	No results	No results	6.13574e+08	4.49507e+08	3.37099e+08	5.48261e+08	3.4976e+08	8.14377e+08	2.39272e+08	4.88349e+08	3.9416e+08	4.48702e+08	5.43817e+08	5.11595e+08	1.19005e+08	1.23051e+08	2.77002e+08	2.40785e+08	3.09517e+08	1.40873e+08	3.84071e+08	3.3279e+08	3.07805e+08
Com_155_pos	9-Oxo-10(E),12(E)-octadecadienoic acid	C18 H30 O3	294.219	7.947	295.226	Full match	No results	Full match	681817456	5.08987e+08	3.72035e+08	5.49476e+08	390739676	7.89752e+08	2.33083e+08	5.33906e+08	4.10936e+08	5.00144e+08	5.99569e+08	5.24012e+08	1.18482e+08	1.48318e+08	2.98853e+08	2.6709e+08	3.28308e+08	1.67926e+08	388848350	3.7086e+08	3.4545e+08
Com_157_pos	Trigonelline	C7 H7 N O2	137.048	1.402	138.055	Full match	No results	Full match	8.41284e+08	9.40975e+08	8.41412e+08	7.00989e+08	8.24241e+08	6.55436e+08	719629315	7.78775e+08	6.29034e+08	8.79686e+08	7.21209e+08	789967494	4.88572e+08	6.14772e+08	6.27774e+08	8.64111e+08	9.53833e+08	4.9058e+08	6.66818e+08	7.13197e+08	7.26307e+08
Com_173_pos	(6E)-7-(2H-1,3-benzodioxol-5-yl)-1-(piperidin-1-yl)hept-6-en-1-one	C19 H25 N O3	315.179	5.24	316.187	Invalid mass	No results	No results	120499644	1.05026e+08	1.57371e+08	7.36025e+07	8.2304e+07	7.81246e+07	1.32199e+07	7.74617e+06	2.93251e+07	2.16249e+07	3.09097e+07	1.78285e+07	6.28604e+08	614599556	3.83382e+08	1.2294e+08	1.73501e+08	5.49927e+08	2.07799e+08	1.87905e+08	1.89598e+08
Com_174_pos	Hexadecanamide	C16 H33 N O	255.256	9.627	256.263	Full match	No results	No results	7.692e+07	6.22142e+07	7.73087e+07	6.01033e+08	7.37703e+07	5.82e+08	7.21217e+08	3.82067e+08	6.96342e+08	9.24513e+07	7.88453e+07	4.16741e+08	610499993	5.46282e+07	7.30863e+08	8.98503e+07	8.18525e+07	6.87305e+07	3.5011e+08	3.41959e+08	4.31009e+08
Com_199_pos	L-Alanyl-L-proline	C8 H14 N2 O3	186.1	2.17	187.108	Full match	No results	No results	8.00746e+07	3.85481e+07	8.78981e+06	4.53711e+08	213580471	4.36512e+08	285431619	8.1838e+06	5.80709e+08	1.05487e+07	1.91284e+07	6.78686e+07	5.52004e+08	9.49208e+06	2.60249e+08	1.48523e+07	6.92322e+06	2.47141e+07	8.90624e+07	6.69958e+07	5.23732e+07
Com_209_pos	S-(5-Adenosy)-L-Homocysteine	C14 H20 N6 O5 S	384.123	5.102	769.253	No results	No results	Full match	5.02107e+08	498948025	5.57754e+08	4.99676e+08	4.79436e+08	3.45153e+08	149215273	9.81887e+07	1.18156e+08	1.71221e+08	1.02519e+08	2.06919e+08	2.81568e+08	5.61889e+08	3.49551e+08	7.03985e+08	3.19416e+08	3.61052e+08	3.93564e+08	3.51817e+08	3.37199e+08
Com_211_pos	Pilocarpine	C11 H16 N2 O2	208.121	3.897	209.128	Full match	No results	No results	647429452	5.93059e+08	4.74354e+08	2.76557e+08	3.79564e+08	5.2909e+08	2.25811e+08	707168470	3.16888e+08	5.74184e+08	4.97045e+08	7.97943e+08	2.75344e+08	5.14671e+08	9.49652e+08	7.257e+08	5.56879e+08	5.57244e+08	2.97794e+08	5.05466e+08	449337662
Com_234_pos	4-[1-(dimethylamino)ethylidene]-2-phenyl-1,3-oxazol-5(4H)-one	C13 H14 N2 O2	252.085	1.388	253.093	Invalid mass	No results	No results	1.65786e+08	2.27571e+08	2.78712e+08	1.71419e+08	1.69345e+08	2.49469e+08	5.11158e+08	7.83242e+08	621090038	3.59618e+08	3.82855e+08	3.64545e+08	1.42424e+08	1.56067e+08	1.78683e+08	1.03607e+08	2.209e+08	3.07566e+08	3.66929e+08	3.62018e+08	4.20602e+08
Com_241_pos	Indole	C8 H7 N	117.058	5.255	118.065	Full match	No results	No results	3.34026e+08	282251926	2.29515e+08	2.3161e+08	2.56604e+08	2.3135e+08	2.77043e+08	2.98051e+08	2.86928e+08	2.99549e+08	382955442	285716880	4.52955e+08	4.91101e+08	4.1071e+08	4.5317e+08	4.20882e+08	4.84491e+08	3.36369e+08	332470871	3.37325e+08
Com_257_pos	Oleamide	C18 H35 N O	281.272	9.968	282.279	Full match	No results	No results	2.00819e+07	1.83618e+07	1.80424e+07	3.31029e+08	1.21408e+07	2.22957e+08	2.22816e+08	1.74114e+08	2.55535e+08	1.65433e+07	1.65421e+07	1.04755e+08	3.95192e+08	1.17218e+07	2.43519e+08	1.81248e+07	2.13706e+07	1.31906e+07	9.06789e+07	1.29884e+08	114331298
Com_258_pos	Acetylcholine	C7 H15 N O2	145.11	1.418	146.117	Full match	No results	No results	3.48453e+08	2.994e+08	3.5364e+08	3.72304e+08	398020189	296034274	3.27689e+08	2.8185e+08	4.04654e+08	4.20329e+08	2.36316e+08	3.17282e+08	272359355	2.95035e+08	2.39479e+08	3.25617e+08	431108469	2.72338e+08	3.43491e+08	3.52643e+08	369860625
Com_266_pos	1,7-bis(4-hydroxyphenyl)heptan-3-one	C19 H22 O3	280.142	4.999	281.149	Invalid mass	No results	No results	2.08978e+08	1.02657e+08	2.66259e+08	2.2306e+08	1.68277e+08	2.28067e+08	1.84766e+07	5.73285e+06	1.34182e+07	2.13484e+07	2.07547e+07	1.21875e+07	3.72066e+08	1.95255e+08	2.11772e+08	1.6132e+08	1.53101e+08	1.62251e+08	1.73299e+08	157076720	1.66019e+08
Com_275_pos	Stearoyl Ethanolamide	C20 H41 N O2	309.303	10.659	310.31	Invalid mass	No results	No results	7.61841e+06	1.5155e+07	1.05408e+07	3.39571e+08	1.04484e+07	3.10704e+08	3.05633e+08	3.09433e+08	3.57428e+08	1.01552e+07	8.49849e+06	1.68335e+08	3.29994e+08	8.22798e+06	4.12435e+08	2.42477e+07	2.04616e+07	6.2164e+06	1.13334e+08	1.65487e+08	1.84147e+08
Com_285_pos	trans-Aconitic acid	C6 H6 O6	174.016	2.096	175.024	Full match	No results	Full match	3.12245e+08	3.43182e+08	367109670	3.30463e+08	3.31534e+08	3.0146e+08	2.57375e+08	2.89734e+08	3.49748e+08	2.9805e+08	2.3517e+08	2.84216e+08	2.06365e+08	2.7995e+08	2.09137e+08	2.21563e+08	3.2517e+08	2.54934e+08	3.24388e+08	3.32345e+08	3.14668e+08
Com_308_pos	1,4-dihydroxyheptadec-16-en-2-yl acetate	C19 H36 O4	310.25	8.525	311.258	Invalid mass	No results	No results	7.56129e+07	8.05388e+07	1.86228e+08	2.00629e+08	8.92855e+07	7.45614e+07	4.59825e+07	1.14228e+08	4.34887e+07	6.99694e+07	3.14336e+07	3.94505e+07	3.01216e+08	1.92516e+08	5.15288e+07	1.16059e+08	1.48078e+07	1.66229e+08	1.22569e+08	1.03267e+08	9.31414e+07
Com_317_pos	5,6-dimethyl-4-oxo-4H-pyran-2-carboxylic acid	C8 H8 O4	168.04	4.107	169.047	Invalid mass	No results	No results	4.10143e+08	1.77772e+08	1.34491e+08	7.21912e+07	1.83007e+08	1.73256e+07	8.33326e+07	6.64469e+07	6.80008e+06	1.57899e+08	110174779	1.49392e+08	1.33218e+07	4.41424e+07	1.56324e+07	9.05075e+07	1.16242e+07	4.66981e+07	8.31358e+07	7.12873e+07	7.57181e+07
Com_326_pos	3-(propan-2-yl)-octahydropyrrolo[1,2-a]pyrazine-1,4-dione	C10 H16 N2 O2	196.121	5.416	197.129	Full match	No results	No results	2.32e+08	2.63357e+08	2.36303e+08	2.2473e+08	2.17836e+08	2.93953e+08	3.16305e+08	3.44586e+08	2.84836e+08	3.06428e+08	3.82426e+08	3.49684e+08	1.70157e+08	1.84389e+08	2.54406e+08	2.84271e+08	2.44546e+08	1.79798e+08	2.55803e+08	2.72767e+08	2.78236e+08
Com_344_pos	tert-Butyl N-[1-(aminocarbonyl)-3-methylbutyl]carbamate	C11 H22 N2 O3	230.163	5.277	231.17	Full match	No results	No results	1.88929e+07	1.11233e+07	8.34055e+06	1.60249e+07	9.11544e+06	1.65814e+08	9.64529e+06	7.32591e+06	6.25653e+07	8.60791e+06	2.53896e+07	1.60543e+07	3.21133e+07	1.96227e+07	4.68627e+08	1.2734e+07	1.12035e+07	1.55527e+07	4.06212e+07	4.91905e+07	5.44757e+07
Com_364_pos	2-Phenylglycine	C8 H9 N O2	151.063	4.96	169.097	No results	No results	Full match	2.28282e+08	2.33201e+08	2.29732e+08	2.08e+08	1.99201e+08	194804676	3.0652e+08	3.51549e+08	328000415	3.14497e+08	3.84486e+08	4.45179e+08	1.85424e+08	2.40495e+08	2.89599e+08	2.9454e+08	2.38825e+08	2.0389e+08	2.42691e+08	2.41867e+08	2.38846e+08
Com_369_pos	pentane-1,2,3,4,5-pentol	C5 H12 O5	152.068	1.374	153.076	Full match	No results	Full match	1.3815e+08	1.88883e+08	7.8387e+07	3.05155e+07	153354718	3.71438e+07	1.1158e+08	1.14184e+08	8.39159e+07	8.55634e+07	110617031	9.43475e+07	1.58958e+08	2.71286e+08	3.02421e+08	4.43003e+08	2.60294e+08	2.47225e+08	1.44608e+08	1.74805e+08	1.35267e+08
Com_370_pos	LDGTS 16:1	C26 H49 N O6	471.356	8.552	472.363	No results	Full match	No results	3.1672e+07	3.9468e+07	3.9081e+07	9.55076e+07	3.82555e+07	2.09264e+08	1.49502e+08	8.47529e+07	3.21984e+08	5.46229e+07	5.66782e+07	8.71332e+07	5.05802e+07	1.25425e+07	4.25394e+07	3.63285e+07	2.60335e+07	1.04954e+07	1.02726e+08	8.00222e+07	7.05764e+07
Com_375_pos	1-Palmitoyl-Sn-Glycero-3-Phosphocholine	C24 H50 N O7 P	495.332	9.44	496.34	No results	No results	Full match	9.95206e+06	7.90068e+06	1.08278e+07	9.9119e+07	1.06278e+07	9.50446e+07	7.6592e+07	2.31627e+07	1.32688e+08	6.56298e+06	4.23474e+06	1.47705e+07	2.37778e+08	9.27091e+06	4.20215e+06	1.82636e+06	1.14119e+07	1.31479e+07	5.99886e+07	4.70182e+07	4.46729e+07
Com_377_pos	Skatole	C9 H9 N	114.047	5.255	115.054	Invalid mass	No results	No results	1.82545e+08	1.55487e+08	128228940	1.4128e+08	1.39153e+08	1.41414e+08	1.52948e+08	1.59058e+08	156254029	1.61065e+08	2.05479e+08	1.49122e+08	2.34987e+08	2.58907e+08	2.26356e+08	2.5212e+08	2.21081e+08	2.6595e+08	1.81776e+08	1.76606e+08	1.83035e+08
Com_379_pos	3-Acetoxyurs-12-en-23-oic acid	C32 H50 O4	498.374	8.864	499.382	Invalid mass	No results	No results	2.17041e+07	2.89765e+07	3.28065e+07	1.63725e+08	2.54006e+07	2.35116e+08	6.65318e+07	3.18193e+07	1.46111e+08	1.49051e+07	1.82629e+07	2.30606e+07	2.31093e+08	2.15479e+07	1.05384e+08	2.34692e+07	2.10806e+07	2.13665e+07	7.8132e+07	6.73233e+07	6.27971e+07
Com_387_pos	Diaminopimelic acid	C7 H14 N2 O4	173.069	1.404	174.076	Invalid mass	Invalid mass	No match	1.50573e+08	1.12654e+08	1.15742e+08	6.51515e+07	1.15162e+08	9.70923e+07	2.0386e+08	1.61107e+08	2.95286e+08	3.88828e+08	3.77311e+08	2.06751e+08	1.38258e+08	1.90825e+08	2.48386e+08	2.93049e+08	3.43301e+08	2.652e+08	175600156	1.91342e+08	2.01785e+08
Com_391_pos	6,15-diketo-13,14-dihydro Prostaglandin F1汐	C20 H34 O6	352.222	6.191	353.229	Invalid mass	No results	No results	2.46676e+08	3.10068e+08	1.31118e+08	2.13096e+08	1.98218e+08	2.10363e+07	9.6145e+07	3.94898e+07	4.34595e+06	2.03175e+08	8.12149e+07	2.38668e+07	1.61151e+08	9.12109e+07	3.75999e+06	6.91962e+07	4.60013e+06	1.13458e+08	1.06893e+08	9.45229e+07	7.55338e+07
Com_392_pos	4-hydroxy-3-(3-methylbut-2-en-1-yl)benzoic acid	C12 H14 O3	206.092	6.002	207.099	Invalid mass	No results	No results	1.13705e+08	1.24828e+08	6.81086e+07	8.19155e+07	131294089	2.37103e+08	3.60824e+07	1.10781e+08	1.0254e+08	1.0265e+08	1.13232e+08	2.58702e+08	2.08629e+07	1.27091e+07	200795151	5.61231e+07	9.4508e+07	1.88828e+07	1.01828e+08	9.46126e+07	8.77292e+07
Com_396_pos	N-[2-chloro-6-(trifluoromethoxy)phenyl]-2,2-dimethylpropanamide	C12 H13 Cl F3 N O2	295.059	1.28	296.066	Full match	No results	No results	645073	729222	1.34785e+06	2.11137e+08	704993	1.67139e+08	5.25003e+07	773292	1.05533e+08	645992	833962	2.40333e+06	1.92385e+07	909810	1.03295e+06	925374	891354	850094	2.24519e+06	2.31857e+06	1.81998e+06
Com_405_pos	2,3-Dinor-11汕-prostaglandin F2汐	C18 H30 O5	348.191	6.304	349.198	Invalid mass	No results	No results	2.78788e+08	2.67054e+08	1.90878e+08	2.06556e+08	1.30527e+08	1.14638e+07	1.31802e+08	1.16115e+07	7.59708e+06	8.72804e+07	1.31518e+08	1.03271e+07	1.04063e+08	7.10858e+07	6.77187e+06	2.53485e+08	3.03433e+06	252285631	1.1896e+08	1.27497e+08	1.38395e+08
Com_406_pos	N-Propionylglycine	C5 H9 N O3	131.058	1.368	132.065	No results	No results	Full match	7.33936e+07	3.50893e+07	7.15269e+07	7.29665e+07	9.5424e+07	5.82412e+07	1.78253e+08	2.3724e+08	2.42726e+08	2.80838e+08	3.81899e+08	386117511	4.53397e+07	5.29773e+07	2.65424e+07	5.78543e+07	4.21069e+07	4.56569e+07	1.0435e+08	1.14931e+08	1.1291e+08
Com_412_pos	3-amino-4-(propylamino)cyclobut-3-ene-1,2-dione	C7 H10 N2 O2	154.074	4.208	155.081	Full match	No results	No results	2.3291e+08	2.33692e+08	1.91027e+08	2.03339e+08	1.8287e+08	2.22983e+08	1.88146e+08	2.01314e+08	2.02785e+08	1.84171e+08	2.31568e+08	2.83652e+08	166708123	1.55229e+08	1.9953e+08	2.0774e+08	1.66677e+08	1.26888e+08	1.94852e+08	2.02101e+08	1.98565e+08
Com_420_pos	6,7-dihydro-5H-dibenzo[d,f][1,3]diazepin-6-one	C13 H10 N2 O	210.079	6.585	211.087	Full match	No results	No results	1.38157e+08	9.88416e+07	1.39346e+08	8.30305e+07	112963016	7.45169e+07	2.02445e+08	1.65143e+08	1.62562e+08	2.01998e+08	1.33861e+08	1.33433e+08	1.59775e+08	2.0601e+08	121889714	2.0646e+08	3.16332e+08	1.91701e+08	1.54794e+08	1.50162e+08	1.3587e+08
Com_425_pos	2-(2-thienyl)-4H-chromen-4-one	C13 H8 O2 S	228.025	2.563	229.032	Full match	No results	No results	2.32701e+07	2.73933e+07	1.54675e+07	2.18019e+07	3.14523e+07	2.22468e+07	7.95469e+07	154252456	1.49277e+08	2.18622e+08	2.77505e+08	3.84842e+08	5.60959e+06	8.24152e+06	1.32393e+07	1.6664e+07	1.16838e+07	7.83287e+06	5.87598e+07	5.65378e+07	5.34436e+07
Com_445_pos	DL-Serine	C3 H7 N O3	105.043	1.289	106.05	No results	No results	Full match	171685538	1.97941e+08	1.33335e+08	9.68825e+07	1.77195e+08	1.32696e+08	7.44854e+07	1.61077e+08	8.29878e+07	1.8355e+08	2.08585e+08	1.50076e+08	1.3125e+08	1.95905e+08	3.47657e+08	2.51674e+08	1.39145e+08	2.1742e+08	1.42574e+08	1.4625e+08	1.36471e+08
Com_475_pos	5-Hydroxymethyl-2-furancarboxylic acid	C6 H6 O4	142.027	2.095	143.034	No results	No results	Full match	1.07278e+08	1.70136e+08	1.31757e+08	1.26968e+08	1.30905e+08	1.38924e+08	1.7e+08	2.16057e+08	1.88064e+08	2.43326e+08	200307031	2.23966e+08	1.4336e+08	2.27205e+08	2.15553e+08	2.243e+08	2.7037e+08	2.05886e+08	1.40185e+08	200645668	2.17938e+08
Com_486_pos	Mevalonolactone	C6 H10 O3	130.063	3.847	131.07	Full match	No results	Full match	7.38143e+07	9.8983e+07	6.38913e+07	6.09036e+07	7.56496e+07	8.93685e+07	1.85649e+08	1.98049e+08	230777300	9.21819e+07	128798048	2.95873e+08	2.90356e+07	3.76946e+07	6.82924e+07	4.81771e+07	3.3497e+07	3.2996e+07	9.77534e+07	9.5945e+07	9.30095e+07
Com_492_pos	Guanosine monophosphate	C10 H14 N5 O8 P	363.058	3.615	364.065	No results	No results	Full match	194142009	1.47139e+08	1.45151e+08	1.62567e+08	1.03764e+08	4.60301e+07	6.90949e+07	5.97755e+07	4.29371e+07	1.00757e+08	9.21844e+07	1.0953e+08	127449984	9.38375e+07	9.45204e+07	8.19045e+07	1.91814e+07	5.99714e+07	7.74019e+07	7.75542e+07	7.58947e+07
Com_513_pos	5,6-dimethoxy-2-(2-methoxyphenyl)-4H-chromen-4-one	C18 H16 O5	294.088	1.759	295.096	Invalid mass	No results	No results	9.6391e+07	2.45339e+08	1.53686e+08	8.78614e+07	1.13362e+08	127600490	1.45638e+07	6.53929e+06	9.85337e+06	1.5128e+07	1.75513e+07	1.10568e+07	7.51406e+07	5.72927e+07	4.10055e+07	4.187e+07	5.78706e+07	5.87846e+07	7.451e+07	7.04816e+07	6.75572e+07
Com_533_pos	(-)-Camphor	C10 H16 O	152.12	6.167	153.127	Full match	No results	No results	1.10063e+08	8.41519e+07	3.64703e+07	1.46733e+08	1.23841e+08	1.07613e+08	3.22621e+07	1.61797e+07	1.20872e+07	3.0685e+07	3.52385e+07	3.09762e+07	1.49755e+07	1.01629e+07	6.88273e+07	2.54671e+07	1.52523e+07	1.76761e+07	5.4438e+07	5.35453e+07	5.6376e+07
Com_542_pos	O-7460	C25 H48 F O5 P	495.356	8.585	496.363	Invalid mass	No match	No results	3.24833e+07	1.32759e+07	2.43509e+07	1.43089e+08	3.83107e+07	110912895	7.54718e+07	3.792e+07	7.42951e+07	4.14894e+07	1.6077e+07	3.84869e+07	7.743e+07	2.52302e+07	6.93141e+06	1.75684e+06	5.11448e+07	3.45185e+07	6.53804e+07	4.87892e+07	4.35711e+07
Com_554_pos	Norharman	C11 H8 N2	168.069	5.386	169.076	Full match	No results	No results	7.34379e+07	5.38552e+07	5.35418e+07	4.90329e+07	7.15179e+07	1.03483e+08	1.13061e+08	1.00788e+08	1.07331e+08	1.4411e+08	1.37697e+08	207306667	1.44052e+08	1.13218e+08	1.21479e+08	172261379	1.75064e+08	1.44761e+08	1.33353e+08	1.40977e+08	1.46412e+08
Com_566_pos	Lysopc 18:3	C26 H48 N O7 P	517.315	9.447	518.322	No results	No results	Full match	7.27518e+06	5.69425e+06	7.60473e+06	6.17444e+07	7.57876e+06	5.9461e+07	5.03978e+07	1.5547e+07	8.22553e+07	4.62781e+06	3.02896e+06	1.0078e+07	1.39438e+08	6.27358e+06	2.99546e+06	1.31029e+06	7.92854e+06	8.10585e+06	3.97825e+07	3.02777e+07	2.92363e+07
Com_587_pos	Progesterone	C21 H30 O2	314.224	8.366	315.231	No results	No results	Full match	3.71623e+07	2.27599e+07	5.11284e+06	953025	2.01696e+07	140069463	4.31207e+07	6.22236e+07	7.60509e+07	6.49956e+07	3.73808e+07	8.90739e+07	4.99259e+06	2.29806e+06	6.34681e+06	7.89005e+06	2.25598e+07	2.60792e+06	4.00469e+07	3.47056e+07	3.3788e+07
Com_588_pos	1-(2-furyl)pentane-1,4-dione	C9 H10 O3	188.045	5.731	189.052	Invalid mass	No results	No results	4.6692e+07	2.78358e+07	2.088e+07	1.75623e+07	3.75549e+07	1.92737e+07	1.28888e+08	1.87363e+08	1.74532e+08	1.11994e+08	1.35992e+08	1.67216e+08	1.44997e+07	2.06104e+07	1.18179e+07	2.92248e+07	2.38845e+07	2.12059e+07	6.60538e+07	5.69933e+07	5.76295e+07
Com_589_pos	PC (14:1e/2:0)	C24 H48 N O7 P	493.317	8.534	494.324	No results	Full match	Full match	1.57932e+07	2.32141e+07	2.06113e+07	3.50667e+07	24658563	1.39291e+08	6.06819e+07	1.86638e+07	6.40334e+07	1.24708e+07	1.70635e+07	3.77771e+07	4.24811e+07	4.56664e+06	2.91984e+07	1.47489e+07	4.94312e+06	3.46124e+06	4.46993e+07	3.59821e+07	3.08651e+07
Com_625_pos	2-Benzyl-5-[(3S)-1-isopropyl-3-pyrrolidinyl]-1,3,4-oxadiazole	C16 H21 N3 O	271.164	1.461	272.171	Invalid mass	No results	No results	2.24897e+06	4.40842e+06	847926	9.83801e+07	1.10687e+07	9.80403e+07	2.97112e+07	3.45709e+06	1.26493e+08	4.92085e+06	3.50167e+06	4.17921e+06	1.20699e+08	4.23881e+06	1.88438e+07	4.84743e+06	4.32277e+06	4.12764e+06	5.95335e+06	5.48247e+06	4.41165e+06
Com_630_pos	6-(3-hydroxybutan-2-yl)-5-(hydroxymethyl)-4-methoxy-2H-pyran-2-one	C11 H16 O5	266.051	2.324	267.058	Invalid mass	No results	No results	1.22258e+08	9.2947e+07	9.2998e+07	7.89258e+07	1.02249e+08	5.48155e+07	1.44194e+08	1.8981e+08	1.14234e+08	240698863	1.72411e+08	1.88749e+08	7.09778e+07	9.53166e+07	1.09552e+08	1.18918e+08	1.00527e+08	1.13265e+08	9.53882e+07	9.29253e+07	9.50331e+07
Com_640_pos	o-Cresol	C7 H8 O	108.058	5	109.065	No results	No results	Full match	1.56453e+08	1.01562e+08	1.42625e+08	1.11342e+08	1.47496e+08	1.08283e+08	1.30884e+08	1.45452e+08	1.13795e+08	1.41862e+08	1.55148e+08	1.50187e+08	1.11775e+08	9.08607e+07	124507650	1.61323e+08	1.37355e+08	1.33955e+08	1.29107e+08	1.23961e+08	1.23822e+08
Com_644_pos	N1-[2-oxo-6-(1H-pyrrol-1-yl)-2H-chromen-3-yl]acetamide	C15 H12 N2 O3	268.085	6.709	269.092	Full match	No results	No results	5.95265e+07	4.6138e+07	4.26893e+07	2.49852e+07	5.1054e+07	5.2428e+07	8.60715e+07	6.61244e+07	7.45347e+07	9.72299e+07	7.37649e+07	6.70387e+07	3.53731e+07	5.61358e+07	4.52017e+07	1.84833e+08	1.76303e+08	4.74585e+07	7.06615e+07	6.26632e+07	6.11426e+07
Com_659_pos	P-Aminohippuric Acid	C9 H10 N2 O3	194.069	3.475	195.076	No results	No results	Full match	1.28078e+08	1.46977e+08	1.08259e+08	9.4148e+07	8.78962e+07	1.18859e+08	1.1179e+08	1.62715e+08	1.34539e+08	1.19652e+08	173218570	1.97097e+08	1.08575e+08	1.19263e+08	1.5778e+08	1.4689e+08	1.24259e+08	1.17549e+08	1.30516e+08	112717560	1.14346e+08
Com_668_pos	2,3,4-Trihydroxybenzoic acid	C7 H6 O5	170.021	2.581	171.029	No results	No results	Full match	2.51984e+07	2.40405e+07	2.36027e+07	2.01857e+07	3.00313e+07	1.7912e+07	8.77792e+07	1.0753e+08	9.0235e+07	1.59266e+08	1.93595e+08	1.69568e+08	6.70703e+06	9.71999e+06	1.44651e+07	2.21533e+07	1.29589e+07	9.30115e+06	4.89448e+07	4.92631e+07	4.70969e+07
Com_676_pos	7-(1-pyrrolidinyl)pyrimido[4,5-d]pyrimidin-4-amine	C10 H12 N6	216.111	1.309	217.118	Invalid mass	No results	No results	1.16688e+08	1.5342e+08	1.26642e+08	3.77052e+07	1.39208e+08	8.70133e+07	1.10247e+07	7.11736e+06	6.95621e+06	1.79281e+07	2.55728e+07	1.62936e+07	108004183	9.1699e+07	1.91897e+08	136505023	8.58708e+07	5.11636e+07	4.85909e+07	7.78748e+07	7.93237e+07
Com_684_pos	Physostigmine	C15 H21 N3 O2	275.163	5.058	276.17	Full match	No results	No results	1.05762e+08	1.0379e+08	8.8336e+07	6.85808e+07	7.47554e+07	1.13937e+08	1.25579e+08	1.50503e+08	1.25602e+08	1.26612e+08	1.62942e+08	1.54037e+08	1.07027e+08	1.07843e+08	1.65638e+08	159881758	1.33354e+08	1.10438e+08	1.19525e+08	1.1161e+08	1.15865e+08
Com_685_pos	4-morpholinobenzoic acid	C11 H13 N O3	229.071	5.702	230.079	Invalid mass	No results	No results	3.70547e+07	4.43126e+07	3.44396e+07	3.55984e+07	3.9361e+07	3.91847e+07	1.45461e+08	1.14808e+08	1.31006e+08	1.13967e+08	1.16451e+08	1.49824e+08	2.17101e+07	2.36369e+07	2.82209e+07	2.94963e+07	2.8321e+07	1.90544e+07	5.85098e+07	5.92774e+07	5.8454e+07
Com_694_pos	N6-Me-dA	C11 H15 N5 O3	265.116	1.406	266.123	Invalid mass	No results	No results	6.8392e+07	6.45378e+07	4.28258e+07	6.44959e+07	5.50044e+07	1.11162e+08	1.092e+08	1.18391e+08	1.06303e+08	1.06848e+08	1.21781e+08	9.56289e+07	8.94261e+07	6.88857e+07	1.30013e+08	1.0244e+08	9.1998e+07	7.68098e+07	7.4835e+07	7.84234e+07	7.66647e+07
Com_697_pos	2-(4-aminophenoxy)isophthalonitrile	C14 H9 N3 O	235.072	1.255	236.08	Invalid mass	No results	No results	7.03081e+07	8.09671e+07	7.75292e+07	9.93052e+07	8.78176e+07	7.64942e+07	1.9637e+07	1.04314e+07	1.95917e+07	2.16251e+07	1.753e+07	1.90113e+07	4.34335e+07	2.20376e+07	2.75503e+07	4.06648e+07	4.80551e+07	2.92651e+07	6.00981e+07	5.85941e+07	6.1585e+07
Com_703_pos	HET0016	C12 H18 N2 O	211.096	1.458	212.103	Invalid mass	No results	No results	7.41881e+07	7.38224e+07	6.68542e+07	6.72396e+07	6.29736e+07	7.04313e+07	6.99884e+07	7.78479e+07	7.85513e+07	8.82982e+07	8.83792e+07	6.20281e+07	1.01389e+08	1.06731e+08	1.15756e+08	1.29588e+08	8.84759e+07	1.0051e+08	8.40321e+07	8.72364e+07	7.92011e+07
Com_706_pos	6-Methylquinoline	C10 H9 N	143.074	5.426	144.081	Full match	No results	No results	7.98878e+07	8.41814e+07	7.43904e+07	7.1995e+07	6.73642e+07	1.07723e+08	9.24964e+07	1.02075e+08	9.06176e+07	7.89643e+07	1.10645e+08	8.65388e+07	8.49726e+07	9.03859e+07	1.07723e+08	1.01226e+08	8.16335e+07	7.60756e+07	8.59381e+07	7.9571e+07	9.19066e+07
Com_710_pos	Pleuromutilin	C22 H34 O5	395.267	7.104	396.274	Invalid mass	No results	No results	3.65174e+07	1.32592e+07	9.70731e+06	4.66983e+07	1.07912e+07	1.06419e+08	1.02561e+07	1.2353e+06	5.70456e+06	5.06376e+06	3.64384e+06	4.04339e+06	1.5215e+07	3.424e+06	6.00056e+06	4.85759e+06	1.65399e+07	2.89921e+06	2.0949e+07	1.83023e+07	1.92962e+07
Com_713_pos	Gly-Val	C7 H14 N2 O3	174.1	3.292	175.108	No results	Full match	Full match	6.40376e+07	6.47316e+07	4.65812e+07	6.34808e+07	5.8369e+07	8.83355e+07	1.10238e+08	1.26947e+08	7.99157e+07	1.15581e+08	1.75675e+08	1.37764e+08	8.25762e+07	8.69019e+07	121033781	1.17227e+08	1.07344e+08	1.04383e+08	1.05657e+08	99898858	1.08975e+08
Com_714_pos	INK	C16 H31 N5 O5	188.116	4.701	189.123	Invalid mass	No match	No match	4.66388e+06	7.2336e+06	1.87943e+06	8.81813e+06	3.16918e+06	1.05224e+08	3.35762e+06	612394	8.88714e+07	789092	4.07893e+06	6.68078e+06	2.49713e+07	7.70126e+06	1.04796e+08	4.26208e+06	1.75559e+06	4.61343e+06	1.69651e+07	1.47512e+07	1.40234e+07
Com_742_pos	3-[(4-hydroxyphenyl)methyl]-octahydropyrrolo[1,2-a]pyrazine-1,4-dione	C14 H16 N2 O3	260.116	5.285	261.123	Full match	No results	No results	7.71545e+07	8.72524e+07	5.13479e+07	4.30127e+07	6.70041e+07	5.9528e+07	1.05048e+08	1.06204e+08	1.20836e+08	9.7582e+07	8.87994e+07	9.05351e+07	9.43591e+07	8.32216e+07	6.36083e+07	7.45261e+07	8.85459e+07	8.09244e+07	5.95163e+07	9.21878e+07	1.0149e+08
Com_749_pos	2-Methylpentanedioic acid	C6 H10 O4	146.058	2.112	147.065	No results	No results	Full match	2.22661e+07	1.81803e+07	3.01918e+07	2.39364e+07	2.56065e+07	1.24917e+07	1.06385e+08	9.58628e+07	1.24282e+08	7.99737e+07	8.11119e+07	1.18681e+08	1.35339e+07	2.14243e+07	2.04891e+07	1.82789e+07	1.79606e+07	2.18739e+07	4.19224e+07	4.67752e+07	4.67707e+07
Com_755_pos	Glycylproline	C7 H12 N2 O3	172.085	1.495	173.092	Full match	No results	Full match	4.21706e+07	4.86911e+07	4.07399e+07	8.8646e+07	3.44865e+07	3.47611e+07	9.22115e+07	4.36773e+07	4.12507e+07	4.31528e+07	5.96458e+07	4.10176e+07	6.20167e+07	3.56581e+07	5.58564e+07	4.87516e+07	4.08121e+07	3.90125e+07	4.66204e+07	4.43943e+07	3.7263e+07
Com_764_pos	Palmitoleic acid	C16 H30 O2	254.224	7.827	255.232	Full match	No results	Full match	3.18159e+07	2.32646e+07	3.16281e+07	4.07213e+07	3.09148e+07	3.06318e+06	3.04517e+07	1.2686e+07	5.95859e+06	2.27768e+07	1.96932e+07	7.10582e+06	7.78935e+07	1.0084e+08	6.77918e+06	4.49042e+07	4.4424e+06	1.29764e+08	3.89063e+07	3.50931e+07	3.36376e+07
Com_766_pos	N2-Acetyl-L-ornithine	C7 H14 N2 O3	157.074	1.47	158.081	No results	Invalid mass	No results	1.16436e+08	1.10213e+08	6.81959e+07	5.53928e+07	6.78018e+07	7.59098e+07	7.93873e+07	1.0159e+08	7.43458e+07	1.27954e+08	8.93876e+07	1.04436e+08	9.11839e+07	1.137e+08	8.05192e+07	1.17496e+08	9.12264e+07	9.64184e+07	1.02351e+08	1.13396e+08	1.1889e+08
Com_770_pos	APK	C14 H26 N4 O4	356.206	4.985	357.213	Invalid mass	No results	No results	6.99911e+07	7.44526e+07	7.3157e+07	4.98864e+07	6.08413e+07	5.63207e+07	5.7004e+07	5.05306e+07	5.25423e+07	4.66723e+07	4.8716e+07	4.34553e+07	9.08732e+07	1.05218e+08	5.8538e+07	7.51458e+07	1.11724e+08	9.49948e+07	8.01502e+07	6.50314e+07	6.25236e+07
Com_784_pos	Vindoline	C25 H32 N2 O6	456.225	9.81	457.232	Full match	No results	No results	3.51339e+06	3.10233e+06	2.15727e+06	4.17746e+07	6.62777e+06	9.38402e+07	4.76604e+07	7.86583e+06	5.54165e+07	5.27662e+06	3.40573e+06	2.88702e+06	3.54748e+07	5.55014e+06	4.1265e+06	2.12211e+06	1.54336e+06	1.15951e+06	9.93162e+06	1.14028e+07	7.0116e+06
Com_786_pos	N-Acetyl-D-lactosamine	C14 H25 N O11	383.142	1.448	384.15	Full match	No results	No results	6.22071e+07	5.34778e+07	4.04545e+07	2.39241e+07	5.56412e+07	3.08475e+07	1.19366e+08	1.44519e+08	9.59505e+07	1.59865e+08	1.42616e+08	9.27596e+07	6.01781e+07	6.82457e+07	5.92826e+07	8.16588e+07	7.93779e+07	8.00065e+07	7.26942e+07	7.75761e+07	7.15149e+07
Com_793_pos	2-Aminoacetophenone	C8 H9 N O	135.068	4.994	136.076	No results	Full match	No results	7.91324e+07	7.72698e+07	6.78101e+07	6.11569e+07	5.71538e+07	9.13173e+07	8.15574e+07	6.86967e+07	1.04903e+08	6.91329e+07	8.77376e+07	9.2712e+07	8.69359e+07	9.87228e+07	9.55509e+07	8.671e+07	8.59509e+07	4.9942e+07	8.86917e+07	9.8809e+07	9.44704e+07
Com_801_pos	Uridine 5'-monophosphate	C9 H13 N2 O9 P	324.036	1.48	325.043	No results	Full match	Full match	3.35822e+07	6.21181e+07	6.17854e+07	2.16387e+07	6.19245e+07	5.72808e+07	7.36614e+07	3.30217e+07	1.14366e+08	5.16248e+07	8.40199e+07	8.62242e+07	2.30934e+07	5.95848e+07	6.30931e+07	5.47927e+07	6.06795e+07	4.62057e+07	6.40201e+07	6.71107e+07	6.53177e+07
Com_817_pos	Glu-Thr	C9 H16 N2 O6	248.101	1.297	249.108	No results	Full match	No results	9.94492e+07	120738846	9.91725e+07	4.3055e+07	9.38217e+07	8.83547e+07	2.19723e+07	2.81679e+07	2.12403e+07	2.97929e+07	3.87903e+07	3.53487e+07	2.67639e+07	2.71342e+07	9.13195e+07	4.64816e+07	3.84669e+07	2.06873e+07	5.00023e+07	6.77411e+07	6.04374e+07
Com_826_pos	N-(4-butyl-2-methylphenyl)-N'-[4-(4-methylpiperazino)phenyl]urea	C23 H32 N4 O	380.254	8.95	381.261	Invalid mass	No results	No results	679904	350112	982793	4.86195e+06	471732	2.73382e+06	3.4082e+07	1.41327e+07	108525493	5.99511e+06	480467	1.07592e+07	2.28643e+06	239153	334105	138181	864466	403665	1.15606e+07	9.13495e+06	8.6414e+06
Com_841_pos	5,8-dihydroxy-10-methyl-5,8,9,10-tetrahydro-2H-oxecin-2-one	C10 H14 O4	180.079	5.233	181.086	Invalid mass	No results	No match	6.85445e+07	6.59877e+07	4.54672e+07	4.71407e+07	4.1591e+07	6.3562e+07	2.46095e+07	1.11763e+07	3.37351e+07	2.46367e+07	3.83882e+07	4.02684e+07	1.43652e+07	1.31796e+07	1.44715e+08	8.18019e+07	1.77423e+07	1.12022e+07	6.99011e+07	4.85719e+07	3.84242e+07
Com_842_pos	2-Amino-1,3,4-octadecanetriol	C18 H39 N O3	317.293	6.634	318.3	Full match	No results	No results	1.83589e+07	1.49529e+07	2.37172e+07	7.15078e+07	2.07789e+07	6.19077e+07	7.55073e+07	9.54306e+07	1.05911e+08	3.20655e+07	1.4358e+07	2.60109e+07	6.92486e+07	9.68435e+06	1.85006e+07	1.44821e+07	3.61123e+07	7.88572e+06	4.50569e+07	3.91667e+07	3.99088e+07
Com_880_pos	Prostaglandin E2	C20 H32 O5	334.212	7.893	335.219	Invalid mass	No results	No results	1.45609e+07	5.79363e+06	1.02414e+07	1.86918e+07	1.00914e+07	7.97111e+07	1.2621e+07	9.85341e+06	2.2031e+07	1.16211e+07	1.00396e+07	1.72979e+07	6.7828e+07	1.12571e+07	1.6281e+07	6.33013e+06	14615775	6.64414e+06	3.17742e+07	2.68727e+07	2.6133e+07
Com_901_pos	2-Hydroxyphenylalanine	C9 H11 N O3	181.071	5.043	182.079	Invalid mass	No results	No results	1.749e+07	5.39933e+06	4.62714e+06	4.98525e+06	1.15521e+07	4.7821e+06	9.4157e+07	1.26217e+08	9.33613e+07	5.47116e+07	4.86222e+07	1.36745e+08	2.3565e+07	71937286	5.02727e+07	6.75754e+07	6.42829e+07	8.45519e+07	3.93239e+07	4.21739e+07	4.38794e+07
Com_905_pos	S-Adenosylmethionine	C15 H22 N6 O5 S	199.069	1.291	200.076	Invalid mass	Invalid mass	No results	5.5585e+07	5.26534e+07	5.61384e+07	3.20208e+07	4.89196e+07	2.69396e+07	5.08428e+07	5.62527e+07	3.75041e+07	7.2032e+07	6.48116e+07	6.3792e+07	5.82462e+07	1.00299e+08	7.3804e+07	8.60075e+07	8.03151e+07	9.39151e+07	4.97315e+07	5.3561e+07	5.49202e+07
Com_939_pos	N-(2,5-diethoxy-4-morpholinophenyl)-4-methoxybenzenesulfonamide	C21 H28 N2 O6 S	436.171	5.59	437.178	Invalid mass	No results	No results	2.6404e+07	3.28734e+06	3.38655e+07	3.3023e+07	2.10653e+06	2.90447e+06	4.97798e+07	3.41985e+07	7.14722e+07	5.48438e+07	9.07208e+07	8.97162e+07	9.81528e+06	2.40383e+06	1.26408e+08	7.81352e+07	1.38157e+07	6.90054e+06	8.08002e+07	7.69627e+07	4.64251e+07
Com_953_pos	3-hydroxy-3-methylpentanedioic acid	C6 H10 O5	179.079	1.602	180.087	Invalid mass	No results	No match	1.0199e+07	1.93616e+07	1.43504e+07	6.99578e+06	1.62824e+07	1.01702e+07	1.14358e+07	1.21677e+08	1.21285e+07	4.44386e+07	5.23219e+07	2.67888e+07	1.25197e+07	3.65607e+07	1.9772e+07	3.1457e+07	4.29708e+07	2.73573e+07	2.86589e+07	2.78107e+07	2.42634e+07
Com_962_pos	3-amino-2-phenyl-2H-pyrazolo[4,3-c]pyridine-4,6-diol	C12 H10 N4 O2	242.08	5.885	243.088	Full match	No results	No results	3.01722e+07	2.34142e+07	2.68277e+07	3.622e+07	2.73813e+07	3.40595e+07	4.97969e+07	2.84655e+07	4.35415e+07	3.96277e+07	2.66706e+07	4.00254e+07	6.69061e+07	3.74765e+07	2.78005e+07	3.85677e+07	5.01358e+07	3.94415e+07	4.55485e+07	4.53873e+07	4.5643e+07
Com_980_pos	N8-Acetylspermidine	C9 H21 N3 O	187.168	1.285	188.176	Full match	No results	No results	7.02303e+07	5.92869e+07	5.35321e+07	6.15328e+07	6.34726e+07	4.59288e+07	4.44954e+07	4.11696e+07	3.89723e+07	5.80478e+07	3.75351e+07	4.19e+07	6.04881e+07	9.14321e+07	5.48133e+07	1.04615e+08	8.66233e+07	7.03457e+07	5.92047e+07	5.93034e+07	6.45023e+07
Com_1006_pos	Nicotinate ribonucleoside	C11 H13 N O6	255.074	2.133	256.081	No results	No results	Full match	5.87178e+07	5.76511e+07	4.52519e+07	3.08498e+07	5.25027e+07	5.81715e+07	6.68069e+07	1.14472e+08	6.59464e+07	7.76242e+07	1.0667e+08	9.36724e+07	3.25664e+07	5.5677e+07	8.50958e+07	8.29024e+07	6.95585e+07	5.7572e+07	7.51452e+07	6.86189e+07	7.55483e+07
Com_1034_pos	acridine-9(10H)-thione	C13 H9 N S	211.046	2.383	212.053	Full match	No results	No results	5.03022e+07	46550083	5.18988e+07	2.85451e+07	5.11808e+07	2.377e+07	7.35159e+07	6.7477e+07	5.49847e+07	9.67308e+07	1.09117e+08	9.93717e+07	1.48194e+07	1.73403e+07	1.59554e+07	2.53028e+07	1.74848e+07	1.75014e+07	4.66229e+07	4.09183e+07	4.0159e+07
Com_1064_pos	Sedanolide	C12 H18 O2	194.131	5.986	195.138	Full match	No results	No results	3.67472e+07	2.48133e+07	1.51217e+07	5.60888e+07	3.26237e+07	8.12325e+06	3.18587e+07	1.71063e+07	3.55486e+06	2.45193e+07	2.15675e+07	9.33222e+06	1.06915e+07	8.72848e+06	2.40207e+06	1.42255e+07	3.45172e+06	1.5853e+07	2.06898e+07	1.97133e+07	1.87427e+07
Com_1084_pos	4-methoxy-6-[2-(4-methoxyphenyl)ethyl]-2H-pyran-2-one	C15 H16 O4	260.102	6.91	261.11	Invalid mass	No results	No results	2.53192e+07	1.17219e+07	8.39681e+06	1.23702e+07	1.27089e+07	6.12772e+07	1.04896e+07	6.71633e+06	1.19747e+07	1.36706e+07	1.38412e+07	1.67348e+07	3.79695e+06	3.65117e+06	2.18249e+07	5.2148e+06	1.50491e+07	2.86354e+06	1.7779e+07	1.70785e+07	1.60942e+07
Com_1085_pos	8-{[(3S)-3-(1H-Benzimidazol-2-yl)-1-pyrrolidinyl]sulfonyl}quinoline	C20 H18 N4 O2 S	378.114	1.603	379.121	Full match	No results	No results	496173	491740	689179	469230	482414	463493	512944	1.03328e+08	482850	1.06955e+07	7.41583e+06	2.5013e+06	557030	3.10519e+06	994349	2.08242e+06	4.94246e+06	1.0127e+06	1.93501e+06	1.76142e+06	1.71773e+06
Com_1110_pos	5-amino-2-(dimethylamino)benzoic acid	C9 H12 N2 O2	163.063	5.525	181.097	Invalid mass	No results	No match	4.90853e+07	4.43536e+07	4.24755e+07	4.70525e+07	3.86615e+07	3.76145e+07	6.73069e+07	7.34401e+07	7.40239e+07	6.81075e+07	7.67597e+07	7.94901e+07	3.09139e+07	3.89807e+07	2.82298e+07	4.21183e+07	4.69067e+07	3.82039e+07	5.18513e+07	4.54199e+07	5.22598e+07
Com_1125_pos	2-(tert-butyl)-1,3-thiazolane-4-carboxylic acid	C8 H15 N O2 S	189.083	5.614	190.09	Full match	No results	No results	1.24031e+07	2.29678e+07	5.7618e+07	3.0248e+07	3.20358e+07	1.62611e+06	7.07134e+07	2.07955e+07	1.48292e+07	2.08831e+07	8.53265e+06	7.71433e+06	3.01574e+07	3.26127e+07	4.14192e+06	1.27772e+07	2.20701e+07	7.69951e+07	2.99966e+07	1.39552e+07	2.55601e+07
Com_1133_pos	octadec-9-ynoic acid	C18 H32 O2	262.229	9.487	263.237	Invalid mass	No results	No results	2.86738e+06	2.50973e+06	5.14346e+06	3.36357e+07	1.54143e+06	4.99677e+07	1.94272e+07	1.07323e+07	31994868	5.35931e+06	1.50498e+06	5.65891e+06	5.38655e+07	1.17821e+06	7.0934e+06	938705	5.43104e+06	3.86311e+06	1.93278e+07	1.41023e+07	1.41689e+07
Com_1158_pos	ELK	C17 H32 N4 O6	370.222	5.083	371.229	Invalid mass	No results	No results	1.62153e+07	1.73407e+07	2.85282e+07	2.04133e+07	1.10177e+07	3.26497e+07	4.55206e+07	6.39042e+07	6.95952e+07	4.07859e+07	7.79144e+07	6.79376e+07	2.69269e+07	1.38222e+07	3.99515e+07	2.00744e+07	2.06369e+07	9.65463e+06	2.23693e+07	3.79095e+07	2.06611e+07
Com_1165_pos	1-[4-(1-adamantyl)phenoxy]-3-piperidinopropan-2-ol hydrochloride	C24 H35 N O2	369.263	5.127	370.27	Invalid mass	No results	No results	1.17859e+07	1.45279e+07	4.26925e+06	1.82693e+07	1.20203e+07	5.50246e+07	693050	450128	921006	1.01275e+06	603432	1.38356e+06	1.47097e+06	662193	4.80285e+06	1.75388e+06	2.7087e+06	590845	7.50218e+06	8.14426e+06	8.74272e+06
Com_1173_pos	Wampetin	C21 H18 O6	366.114	1.41	367.121	Invalid mass	No results	No results	5.81115e+07	5.86746e+07	4.59198e+07	3.14325e+07	4.87376e+07	4.01969e+07	3.74296e+07	3.4089e+07	3.73881e+07	1.02308e+08	6.05682e+07	5.54698e+07	2.14508e+07	2.84432e+07	3.90753e+07	5.85627e+07	4.21451e+07	4.70644e+07	5.68547e+07	5.30684e+07	4.00915e+07
Com_1179_pos	o-Toluic Acid	C8 H8 O2	136.052	2.596	137.06	No results	No results	Full match	6.30653e+07	5.02039e+07	4.8456e+07	3.66081e+07	5.48107e+07	5.0945e+07	4.04938e+07	4.34159e+07	5.00899e+07	4.55974e+07	5.78215e+07	3.60936e+07	5.0436e+07	6.75739e+07	5.19132e+07	5.73837e+07	5.68479e+07	6.65085e+07	5.80924e+07	5.88286e+07	5.66888e+07
Com_1195_pos	15-epi Prostaglandin A1	C20 H32 O4	336.227	8.261	337.235	Invalid mass	No results	No results	5.18087e+06	1.61464e+06	844163	4.93933e+06	1.8447e+06	5.23908e+07	5.93838e+06	4.59833e+06	1.58717e+07	4.23606e+06	2.83942e+06	9.71113e+06	1.06887e+06	409875	640030	810654	1.0636e+06	566282	5.94609e+06	5.59327e+06	5.61636e+06
Com_1200_pos	NPH	C15 H22 N6 O5	348.155	3.884	366.189	Invalid mass	No results	No results	2.26708e+07	2.56039e+07	3.52836e+07	2.50571e+07	1.35316e+07	5.20987e+07	5.28668e+06	4.89758e+06	5.04805e+06	4.65024e+06	1.81311e+07	2.71085e+07	12149311	5.10454e+06	8.45703e+07	3.34398e+07	3.12799e+06	9.42017e+06	2.17474e+07	1.79016e+07	1.99168e+07
Com_1203_pos	LDGTS 16:0	C26 H51 N O6	473.371	9.197	474.378	No results	Full match	No results	1.44618e+06	1.38926e+06	1.73679e+06	3.91925e+07	3.37826e+06	9.71486e+06	3.30046e+07	4.71027e+06	2.8193e+07	2.50091e+06	756627	1.77728e+06	4.87707e+07	2.16039e+06	1.31491e+06	656122	2.89084e+06	3.63592e+06	1.2949e+07	1.20163e+07	1.11108e+07
Com_1207_pos	4-(2,3-dihydro-1,4-benzodioxin-6-yl)butanoic acid	C12 H14 O4	244.069	5.988	245.076	Invalid mass	No results	No match	4.71224e+07	3.88524e+07	2.92569e+07	4.65149e+07	4.78067e+07	2.91517e+07	2.98969e+07	2.64468e+07	2.27964e+07	3.16708e+07	3.21779e+07	2.63051e+07	3.08574e+07	2.55887e+07	2.71831e+07	2.84044e+07	3.35236e+07	3.52346e+07	3.36805e+07	3.43353e+07	3.44989e+07
Com_1208_pos	Tetracycline	C22 H24 N2 O8	444.153	5.381	445.16	Full match	No results	No results	2.57646e+07	2.6703e+07	3.36591e+07	4.20593e+07	2.96761e+07	3.59107e+07	6.62523e+07	6.15941e+07	6.07715e+07	4.77196e+07	3.18058e+07	5.07712e+07	1.03494e+07	1.96265e+07	1.47246e+07	2.26217e+07	2.65602e+07	1.64827e+07	3.64485e+07	3.50334e+07	3.35981e+07
Com_1211_pos	N-Tetradecanamide	C14 H29 N O	227.225	8.714	228.232	No results	No results	Full match	1.02774e+07	1.32107e+07	1.0623e+07	4.6428e+07	1.24875e+07	4.38679e+07	5.35288e+07	4.08804e+07	5.86475e+07	1.10689e+07	1.91219e+07	2.61503e+07	3.63577e+07	8.60612e+06	3.64622e+07	9.09299e+06	1.02892e+07	8.72507e+06	3.04622e+07	2.59538e+07	2.56786e+07
Com_1213_pos	Triptolide	C20 H24 O6	360.157	5.544	361.165	Full match	No results	No results	1.70162e+06	2.41975e+06	4.53487e+06	2.77881e+06	1.83793e+06	4.35422e+06	2.71527e+06	7.77737e+06	8.44194e+06	4.71914e+06	2.08988e+06	8.83684e+06	1.46902e+06	1.43314e+06	8.82385e+07	5.3764e+06	4.96688e+06	1.47748e+06	6.43135e+06	4.23781e+06	5.48776e+06
Com_1229_pos	2,4-Dimethylbenzaldehyde	C9 H10 O	134.073	6.472	135.08	Full match	No results	No results	4.97731e+07	6.6018e+07	4.87173e+07	3.33074e+07	1.28128e+07	4.39393e+07	6.44088e+07	6.60633e+07	5.56709e+07	5.55416e+07	6.80396e+07	6.21492e+07	1.45667e+07	4.91805e+07	5.94935e+07	4.37217e+07	6.08507e+07	3.56636e+07	4.61099e+07	4.61512e+07	4.46613e+07
Com_1277_pos	Cytidine 5'-diphosphocholine	C14 H26 N4 O11 P2	244.054	1.366	245.061	Invalid mass	No results	No results	2.72937e+07	5.18033e+07	3.82997e+07	1.85079e+07	3.75864e+07	3.43486e+07	2.35844e+07	2.25932e+07	3.23656e+07	3.00593e+07	4.44004e+07	3.88218e+07	2.3193e+07	2.02514e+07	1.98801e+07	6.68741e+07	6.79247e+07	2.57809e+07	3.08632e+07	2.23837e+07	4.49467e+07
Com_1293_pos	Ala-Val	C8 H16 N2 O3	188.116	3.003	189.123	No results	Full match	Full match	3.54275e+06	3.42185e+06	2.61055e+06	5.59715e+06	2.51682e+06	3.50047e+07	3.96284e+06	3.1403e+06	3.47909e+07	3.89389e+06	1.54855e+07	6.06434e+06	1.45445e+07	6.89929e+06	7.9881e+07	4.04912e+06	3.70328e+06	6.16704e+06	1.70146e+07	1.55725e+07	1.45291e+07
Com_1294_pos	(2E,4E)-N-(2-methylpropyl)dodeca-2,4-dienamide	C16 H29 N O	251.225	8.527	252.232	Full match	No results	No results	1.34174e+07	1.85908e+07	1.0053e+07	3.33782e+07	1.18123e+07	3.41214e+07	3.98379e+07	3.0288e+07	5.8496e+07	1.47319e+07	3.17912e+07	3.20845e+07	1.7044e+07	6.70353e+06	2.10109e+07	5.80995e+06	1.67296e+07	5.17416e+06	2.3531e+07	1.83627e+07	1.91714e+07
Com_1316_pos	7-methoxy-1-methyl-3H,4H,9H-pyrido[3,4-b]indole	C13 H14 N2 O	214.107	2.272	215.114	Invalid mass	No results	No results	2.83077e+07	3.0098e+07	3.53468e+07	1.43637e+07	2.6406e+07	1.79841e+07	2.38626e+07	2.45297e+07	1.91836e+07	3.86021e+07	2.18284e+07	1.9735e+07	1.82735e+07	3.69933e+07	2.34738e+07	4.14248e+07	6.50379e+07	4.15834e+07	4.20523e+07	3.34882e+07	3.31545e+07
Com_1331_pos	2-{2-[(1-methyl-1H-pyrazol-5-yl)amino]-2-oxoethoxy}acetic acid	C8 H11 N3 O4	213.075	1.484	214.082	Full match	No results	No results	4.19314e+07	3.40985e+07	2.16349e+07	9.25235e+06	2.96406e+07	2.75093e+07	5.70494e+06	4.07804e+06	4.40989e+06	3.2469e+06	3.55532e+06	4.90463e+06	4.2066e+07	3.57312e+07	2.0631e+07	3.07334e+07	3.41671e+07	3.328e+07	1.98263e+07	2.46855e+07	2.12502e+07
Com_1338_pos	Phosphocholine	C5 H14 N O4 P	183.066	8.854	184.073	No results	Full match	No results	2.85946e+06	4.70702e+06	4.50838e+06	1.47388e+07	6.08691e+06	3.48145e+07	1.00265e+07	2.82647e+06	1.4147e+07	1.47341e+06	2.19334e+06	3.37425e+06	4.15617e+07	903330	2.3418e+07	3.39273e+06	1.23074e+06	2.41598e+06	1.12073e+07	1.07198e+07	1.07057e+07
Com_1348_pos	3-[4-methyl-1-(2-methylpropanoyl)-3-oxocyclohexyl]butanoic acid	C15 H24 O4	290.148	5.362	291.155	Invalid mass	No results	No results	3.59264e+07	3.34797e+07	4.03693e+07	3.95481e+07	3.20762e+07	3.91496e+07	2.45676e+07	2.26575e+07	3.09803e+07	2.06246e+07	3.36248e+07	2.53856e+07	3.52234e+07	3.16571e+07	2.55539e+07	2.29671e+07	2.90017e+07	2.93785e+07	3.50257e+07	3.32483e+07	2.94575e+07
Com_1367_pos	GNH	C12 H18 N6 O5	308.124	5.829	309.131	Invalid mass	No results	No results	9.41992e+06	4.44468e+06	3.1428e+06	8.72252e+06	5.25863e+06	7.73543e+06	3.73683e+06	2.45684e+06	2.42351e+06	3.80441e+06	4.88748e+06	5.06776e+06	1.37731e+06	934480	7.38402e+07	8.48126e+06	2.08307e+06	1.87433e+06	7.03691e+06	6.22158e+06	6.23647e+06
Com_1389_pos	PPK	C16 H28 N4 O4	170.106	5.139	171.113	Invalid mass	No results	No results	4.39667e+07	4.99222e+07	5.13564e+07	3.61268e+07	4.73941e+07	2.60817e+07	5.36861e+07	6.56657e+07	5.12751e+07	7.61825e+07	6.35507e+07	7.36588e+07	2.38042e+07	3.53117e+07	3.69669e+07	5.42602e+07	4.48937e+07	3.67624e+07	4.26589e+07	4.07551e+07	3.91227e+07
Com_1394_pos	4,6,8-trihydroxy-7-methoxy-3-methyl-3,4-dihydro-1H-2-benzopyran-1-one	C11 H12 O6	240.063	1.51	241.07	Full match	No results	No results	1.20911e+07	8.83792e+06	7.95907e+06	5.03264e+06	1.54894e+07	9.14327e+06	1.61601e+07	7.01223e+07	1.90724e+07	1.78183e+07	1.97293e+07	2.85835e+07	6.0717e+06	1.90808e+07	1.87347e+07	1.07199e+07	1.90853e+07	2.0571e+07	1.73761e+07	1.24405e+07	1.52535e+07
Com_1431_pos	L-5-Hydroxytryptophan	C11 H12 N2 O3	220.085	2.802	221.092	Full match	No results	Full match	4.24454e+07	3.08404e+07	3.37573e+07	2.95935e+07	2.96517e+07	2.00884e+07	4.75046e+07	5.15198e+07	3.53762e+07	5.75923e+07	4.38678e+07	2.84884e+07	2.97646e+07	4.32429e+07	2.94472e+07	4.81304e+07	5.74344e+07	5.01488e+07	4.65294e+07	4.32996e+07	3.61251e+07
Com_1456_pos	Eicosapentaenoic acid	C20 H30 O2	308.233	8.586	309.24	Invalid mass	No results	No results	5.93164e+06	8.08101e+06	1.0782e+07	2.88087e+07	9.97472e+06	417273	1.39071e+07	3.56365e+06	3.33637e+06	4.47836e+06	1.93055e+06	2.05157e+06	3.68523e+07	1.26563e+07	5.24618e+06	1.07723e+07	946890	4.31219e+06	1.61181e+07	1.36558e+07	1.2665e+07
Com_1468_pos	N-汐-L-Acetyl-arginine	C8 H16 N4 O3	216.122	1.729	217.13	Full match	No results	Full match	5.10612e+07	3.37406e+07	3.9562e+07	2.81984e+07	2.90902e+07	2.18153e+07	4.31911e+07	32793284	3.72559e+07	4.16299e+07	4.4204e+07	5.64523e+07	2.16181e+07	2.722e+07	2.632e+07	3.74262e+07	3.31726e+07	2.50705e+07	3.40793e+07	3.07066e+07	3.24931e+07
Com_1470_pos	2-[2-oxo-2-(pyridin-3-ylamino)ethoxy]acetic acid	C9 H10 N2 O4	210.064	5.165	211.071	Full match	No results	No results	2.15627e+07	3.27478e+07	2.44577e+07	3.46154e+07	2.37938e+07	2.67499e+07	3.78849e+06	1.79818e+06	3.82656e+06	2.46325e+06	5.19244e+06	7.12303e+06	1.69423e+07	3.01651e+06	5.68079e+06	5.2008e+06	3.45603e+06	2.4021e+06	1.14735e+07	1.10724e+07	1.17197e+07
Com_1484_pos	Shikonin	C16 H16 O5	310.083	1.474	311.091	Invalid mass	No results	No results	2.87341e+07	3.76155e+07	3.21463e+07	1.8396e+07	3.51551e+07	2.29582e+07	1.01884e+07	1.01516e+07	1.10494e+07	1.19037e+07	1.03958e+07	8.46481e+06	3.53431e+07	3.29157e+07	2.65267e+07	2.96527e+07	3.15162e+07	3.03166e+07	2.08413e+07	2.65353e+07	1.84216e+07
Com_1503_pos	2-(2-hydroxyphenyl)-3,4-dihydroquinazolin-4-one	C14 H10 N2 O2	238.072	5.638	239.079	Invalid mass	No results	No results	3.82187e+07	4.25196e+07	3.76981e+07	2.404e+07	4.04642e+07	1.98213e+07	4.72156e+07	5.49833e+07	4.4482e+07	5.17975e+07	5.1821e+07	5.19911e+07	3.32042e+07	4.02895e+07	2.07342e+07	5.29061e+07	4.78224e+07	4.00344e+07	4.00795e+07	3.55298e+07	3.57807e+07
Com_1537_pos	2-[5-(2-hydroxypropyl)oxolan-2-yl]propanoic acid	C10 H18 O4	240.075	1.98	241.082	Invalid mass	No results	No results	2.43909e+07	2.95282e+07	1.15134e+07	1.21093e+07	1.50112e+07	3.17414e+07	2.31943e+07	5.0666e+07	1.22038e+07	3.48181e+07	5.93411e+07	4.4188e+07	1.61915e+07	2.48259e+07	4.07558e+07	3.71921e+07	2.68502e+07	2.02547e+07	2.58132e+07	3.26732e+07	2.77539e+07
Com_1552_pos	13,14-dihydro-15-keto-tetranor Prostaglandin E2	C16 H26 O5	320.16	6.544	321.167	Invalid mass	No results	No results	2.14482e+07	2.49669e+07	1.99139e+07	1.96106e+07	1.51223e+07	3.53641e+07	7.23853e+06	5.71202e+06	1.12898e+07	5.40476e+06	1.54678e+07	7.45803e+06	1.36434e+07	1.70747e+07	2.13232e+07	4.16328e+07	1.17944e+07	1.57774e+07	1.93456e+07	1.84351e+07	1.75157e+07
Com_1554_pos	FLK	C21 H34 N4 O4	101.564	1.174	102.571	Invalid mass	No results	No results	2.6373e+07	2.49539e+07	1.50566e+07	2.09013e+07	2.34838e+07	2.88235e+07	2.47496e+07	2.99501e+07	2.82742e+07	3.53037e+07	5.00863e+07	2.83268e+07	3.0752e+07	3.229e+07	5.24953e+07	4.40518e+07	2.70817e+07	4.67731e+07	3.56381e+07	3.31774e+07	3.40616e+07
Com_1561_pos	N-(6-methoxypyridin-3-yl)thiophene-2-carboxamide	C11 H10 N2 O2 S	234.05	1.227	235.057	Invalid mass	No results	No results	2.26987e+07	2.38322e+07	2.05946e+07	1.68046e+07	1.92967e+07	2.47315e+07	1.13337e+07	1.10168e+07	1.23312e+07	1.62796e+07	19490688	1.35848e+07	3.01334e+07	4.07759e+07	6.00632e+07	3.94722e+07	3.88964e+07	4.08734e+07	3.15741e+07	2.92726e+07	3.03413e+07
Com_1578_pos	2-(2-amino-3-methylbutanamido)-3-phenylpropanoic acid	C14 H20 N2 O3	264.148	5.385	265.155	Full match	No results	Full match	2.05157e+07	2.45208e+07	2.33412e+07	1.84643e+07	1.76739e+07	2.44357e+07	7.39227e+06	4.50882e+06	1.08674e+07	8.89847e+06	6.14849e+06	4.28926e+06	1.70502e+07	1.29695e+07	5.93136e+07	1.85517e+07	1.42277e+07	1.56156e+07	1.34696e+07	8.5793e+06	1.11497e+07
Com_1585_pos	2-[(3S)-1-Benzyl-3-pyrrolidinyl]-1,3-benzothiazole	C18 H18 N2 S	294.122	5.027	295.129	Invalid mass	No results	No match	6.25343e+06	6.43386e+06	4.83225e+06	385405	6.82691e+06	3.45446e+07	5.2922e+06	2.56813e+06	2.39407e+07	3.17636e+06	8.73736e+06	5.26321e+06	8.19185e+06	861959	4.49291e+07	8.06932e+06	4.19669e+06	6.97068e+06	1.11932e+07	1.14351e+07	8.95821e+06
Com_1587_pos	p-Mentha-1,3,8-triene	C10 H14	134.109	6.101	135.117	No results	No results	Full match	3.78026e+07	3.05468e+07	1.24169e+07	8.16868e+06	4.34999e+07	3.45211e+07	1.33232e+07	1.92097e+06	1.20731e+06	9.97398e+06	1.30825e+07	8.51612e+06	1.10057e+06	1.4032e+06	2.20572e+07	9.19804e+06	1.19287e+06	6.039e+06	1.80242e+07	1.93333e+07	1.89922e+07
Com_1598_pos	4-oxo-4-[(1-phenylethyl)amino]but-2-enoic acid	C12 H13 N O3	236.116	5.139	237.124	Invalid mass	No results	No results	2.53917e+07	2.61843e+07	2.39303e+07	2.52596e+07	2.24317e+07	3.41855e+07	2.94732e+07	2.76022e+07	3.11108e+07	2.77521e+07	2.93069e+07	2.93101e+07	3.22112e+07	2.72627e+07	4.71439e+07	3.18807e+07	3.50506e+07	2.51361e+07	2.8906e+07	2.57078e+07	2.75251e+07
Com_1604_pos	6-[(4-methylphenyl)sulfonyl]-6-azabicyclo[3.2.1]octane	C14 H19 N O2 S	303.072	5.617	304.079	Invalid mass	No results	No results	3.92984e+07	3.22816e+07	3.10476e+07	1.65892e+07	3.58027e+07	2.50694e+07	4.3605e+07	4.79648e+07	9.36415e+06	1.94939e+07	7.4301e+06	3.08522e+07	1.9285e+07	2.83454e+07	1.62816e+07	2.23716e+07	3.73059e+07	2.92771e+07	1.66328e+07	3.0108e+07	2.99517e+07
Com_1624_pos	Heptadecanoic Acid	C17 H34 O2	292.24	8.474	293.247	Invalid mass	No results	No results	4.96205e+06	6.25703e+06	1.06014e+07	3.00895e+07	4.92133e+06	1.75048e+07	1.34323e+07	5.19627e+06	6.60788e+06	2.12724e+06	3.89085e+06	5.27963e+06	2.24428e+07	1.18886e+07	3.76178e+06	7.33122e+06	2.75101e+06	1.00538e+07	5.21497e+06	6.81517e+06	4.5319e+06
Com_1652_pos	5-Fluoro-2-[(3S)-1-(2-methylbenzyl)-3-pyrrolidinyl]-1H-benzimidazole	C19 H20 F N3	309.169	2.39	310.176	Invalid mass	No results	No results	2.91444e+06	3.00823e+06	2.77574e+06	2.99109e+06	1.78826e+06	3.28674e+07	3.2305e+06	1.59629e+06	4.53246e+06	2.39165e+06	3.23792e+06	1.56864e+06	5.99453e+06	8.73692e+06	2.8905e+07	4.48962e+06	1.30596e+07	1.30841e+07	6.91752e+06	6.55129e+06	7.79455e+06
Com_1677_pos	Styrene	C8 H8	104.063	5	105.07	No results	No results	Full match	4.22402e+07	4.24583e+07	3.96788e+07	2.87832e+07	3.59336e+07	2.93943e+07	3.50141e+07	4.32641e+07	2.93283e+07	3.02522e+07	3.64695e+07	3.70802e+07	2.85896e+07	3.86895e+07	3.12279e+07	3.80519e+07	3.87364e+07	3.62861e+07	3.28649e+07	3.76679e+07	3.09652e+07
Com_1687_pos	2,4-dihydroxyheptadec-16-en-1-yl acetate	C19 H36 O4	350.243	9.027	351.25	Invalid mass	No results	No results	2.57337e+06	7.39238e+06	5.87104e+06	3.43755e+06	1.48243e+06	3.18054e+07	7.51967e+06	8.87678e+06	3.36647e+07	6.45728e+06	1.95311e+06	1.39129e+07	1.15408e+07	857741	2.08741e+07	5.53153e+06	3.50251e+06	1.59586e+06	1.34769e+07	1.14994e+07	1.18116e+07
Com_1688_pos	Cuminaldehyde	C10 H12 O	148.089	6.798	149.096	Full match	No results	No results	3.05996e+07	4.12145e+07	3.12668e+07	2.5865e+07	2.19362e+07	3.05158e+07	4.0653e+07	4.12492e+07	3.53887e+07	3.49046e+07	3.07721e+07	4.0087e+07	1.30996e+07	3.15067e+07	3.47762e+07	2.47669e+07	3.46372e+07	2.51542e+07	2.83526e+07	2.59049e+07	2.57147e+07
Com_1704_pos	4-[4-(1-phenyl-1H-1,2,4-triazol-5-yl)-1,3-thiazol-2-yl]pyridine	C16 H11 N5 S	305.073	3.602	306.081	Full match	No results	No results	1.24348e+06	970755	1.2281e+07	5.29441e+06	7.61612e+06	1.24334e+07	2.08038e+07	4.35954e+07	2.18086e+07	4.034e+07	5.19844e+07	621917	914195	2.27516e+06	2.092e+07	1.18198e+07	2.21096e+07	1.64905e+07	1.75927e+07	2.60571e+07	2.71745e+07
Com_1710_pos	Maltotetraose	C24 H42 O21	666.221	1.391	705.184	No results	Full match	No results	1.27974e+07	1.26473e+07	9.96192e+06	1.09208e+07	1.17853e+07	1.37866e+07	3.06521e+07	2.92253e+07	3.89461e+07	2.07538e+07	2.58841e+07	1.76018e+07	1.39731e+07	1.78973e+07	3.45322e+07	1.86425e+07	1.94397e+07	1.67249e+07	1.99803e+07	2.00537e+07	1.83827e+07
Com_1730_pos	Prostaglandin E1	C20 H34 O5	336.228	7.345	337.235	Invalid mass	No results	No results	3.28506e+07	2.82159e+07	2.8863e+07	2.73445e+07	3.17124e+07	3.03891e+07	1.88118e+07	1.86611e+07	2.23776e+07	2.54362e+07	2.98113e+07	2.78922e+07	1.76021e+07	2.33512e+07	1.47808e+07	2.47041e+07	1.42395e+07	2.92407e+07	2.67577e+07	2.19183e+07	2.05504e+07
Com_1744_pos	Citraconic acid	C5 H6 O4	130.027	1.993	131.034	No results	No results	Full match	5.63091e+06	7.08705e+06	5.82049e+06	6.01451e+06	6.4912e+06	5.07893e+06	1.62625e+07	1.86759e+07	3.78194e+07	1.206e+07	2.34086e+07	2.86289e+07	4.45313e+06	5.78723e+06	7.26244e+06	9.31741e+06	7.27686e+06	5.10154e+06	9.16599e+06	1.02794e+07	1.22616e+07
Com_1746_pos	6-Pentyl-2H-pyran-2-one	C10 H14 O2	166.1	6.001	167.107	Full match	No results	Full match	1.32148e+07	7.38892e+06	7.9251e+06	1.14795e+07	1.35927e+07	3.01438e+07	8.08386e+06	1.60318e+07	1.28397e+07	1.49015e+07	1.6022e+07	3.21643e+07	2.80114e+06	2.33016e+06	2.36986e+07	5.84213e+06	1.16266e+07	3.25075e+06	1.31771e+07	1.1978e+07	1.19322e+07
Com_1769_pos	Ergosta-5,7,9(11),22-Tetraen-3-beta-Ol	C28 H42 O	394.323	10.121	395.331	No results	No results	Full match	1.62703e+06	2.34905e+06	787564	1.57102e+07	2.15717e+06	2.96061e+07	2.59287e+07	1.68425e+07	2.13934e+07	2.91362e+06	2.00172e+06	2.02726e+06	6.41357e+06	716264	1.138e+07	877601	2.58888e+06	301402	6.28371e+06	7.3125e+06	7.30776e+06
Com_1772_pos	Norverapamil	C26 H36 N2 O4	440.275	8.768	441.282	Invalid mass	No results	No results	1.14767e+06	734194	1.85714e+06	1.32096e+07	2.01907e+06	8.86243e+06	1.92742e+07	8.36489e+06	3.69865e+07	5.96428e+06	1.6265e+06	6.68054e+06	5.74708e+06	396800	263339	91539.2	1.75062e+06	582826	7.01731e+06	5.77496e+06	5.20061e+06
Com_1774_pos	WKK	C23 H36 N6 O4	230.138	2.398	231.145	Invalid mass	No results	No results	1.5425e+07	1.91756e+07	2.451e+07	2.64974e+07	1.86781e+07	2.08107e+07	1.15737e+07	4.48675e+06	1.28735e+07	2.0364e+07	3.64837e+07	4.66311e+07	3.29488e+06	4.7556e+06	9.15003e+06	8.74944e+06	3.95453e+06	5.70253e+06	2.05722e+07	2.1479e+07	1.04057e+07
Com_1793_pos	1-(2,4-difluorobenzoyl)-4-piperidinecarboxylic acid	C13 H13 F2 N O3	269.088	5.614	270.095	Full match	No results	No results	2.62775e+07	1.7894e+07	2.03098e+07	9.95108e+06	1.95046e+07	1.32134e+07	3.72712e+07	3.77028e+07	3.37504e+07	2.27217e+07	1.9219e+07	2.92181e+07	1.13896e+07	1.85921e+07	1.13565e+07	2.01601e+07	3.28533e+07	1.97141e+07	2.43237e+07	2.05365e+07	2.28006e+07
Com_1808_pos	3-hydroxy-6-methoxy-2-phenyl-4H-chromen-4-one	C16 H12 O4	250.062	1.482	251.07	Invalid mass	No results	No match	2.21539e+07	3.19868e+07	3.66462e+07	1.72823e+07	2.37196e+07	1.87257e+07	6.50478e+06	3.04665e+06	6.05402e+06	6.15203e+06	5.44592e+06	2.90035e+06	1.51681e+07	1.11887e+07	8.01408e+06	1.26312e+07	9.25803e+06	9.54825e+06	1.36213e+07	1.47448e+07	1.31887e+07
Com_1816_pos	Nitrazepam-d5	C15 H6 [2]H5 N3 O3	286.116	1.556	287.124	Invalid mass	No results	No results	3.09786e+07	1.31959e+07	9.3075e+06	1.18166e+07	1.34651e+07	4.30876e+06	9.31522e+06	1.66052e+07	3.59431e+06	1.93443e+07	1.00645e+07	9.85852e+06	4.80929e+06	2.36474e+07	5.43412e+06	2.31303e+07	6.63674e+06	3.7712e+07	1.44191e+07	1.34555e+07	1.37877e+07
Com_1829_pos	DL-Metanephrine	C10 H15 N O3	197.105	6.17	198.112	Full match	No results	Full match	8.35296e+06	3.07269e+06	5.55909e+06	4.95381e+06	3.40244e+06	4.19419e+06	5.02236e+06	4.61832e+06	6.69137e+06	6.39522e+06	6.05707e+06	6.79482e+06	2.64324e+07	2.14695e+07	3.47635e+07	2.72186e+07	1.8417e+07	2.53085e+07	1.41753e+07	7.32629e+06	1.12066e+07
Com_1836_pos	朽-L-Glutamyl-L-glutamic acid	C10 H16 N2 O7	276.095	1.495	277.103	Full match	No results	Full match	2.88382e+07	3.22785e+07	2.42566e+07	2.42281e+07	2.78117e+07	2.8043e+07	1.09461e+07	1.83466e+07	1.89049e+07	1.89863e+07	2.6196e+07	1.83294e+07	1.7467e+07	2.73613e+07	2.26033e+07	2.33079e+07	1.29434e+07	2.3826e+07	2.13649e+07	2.25125e+07	2.20073e+07
Com_1839_pos	Linoleoyl ethanolamide	C20 H37 N O2	323.282	9.189	324.289	Full match	No results	No results	5.7856e+06	5.77963e+06	8.63967e+06	2.51444e+07	8.35729e+06	3.61315e+06	1.54446e+07	3.47912e+06	4.98147e+06	4.61351e+06	1.33322e+06	1.74546e+06	1.16113e+07	1.38019e+06	1.53406e+06	2.10161e+06	1.00085e+06	2.9276e+06	7.61811e+06	6.83761e+06	6.38218e+06
Com_1841_pos	trans-3-Hydroxycotinine	C10 H12 N2 O2	192.09	4.785	193.097	Full match	No results	No results	1.19588e+07	8.43027e+06	7.55915e+06	6.52748e+06	1.36851e+07	9.66053e+06	1.81186e+07	1.43906e+07	1.23443e+07	3.04022e+07	2.43836e+07	3.75318e+07	1.42477e+07	1.8035e+07	2.11684e+07	2.8451e+07	3.98668e+07	2.43037e+07	2.13146e+07	2.13683e+07	2.41193e+07
Com_1879_pos	Pro-Leu	C11 H20 N2 O3	228.147	1.271	229.155	No results	No results	Full match	9.11736e+06	8.02363e+06	7.00609e+06	1.02736e+07	7.48573e+06	4.28256e+06	5.98929e+06	3.63683e+06	3.63057e+06	3.57263e+06	4.18622e+06	5.56202e+06	1.11403e+07	9.29469e+06	4.656e+07	9.91924e+06	5.29231e+06	8.72481e+06	7.19854e+06	7.22603e+06	6.30798e+06
Com_1880_pos	(2R)-2-[(2R,5S)-5-[(2S)-2-hydroxybutyl]oxolan-2-yl]propanoic acid	C11 H20 O4	198.126	5.973	199.133	Invalid mass	No results	No results	8.31201e+06	9.21663e+06	4.92442e+06	6.43224e+06	9.24938e+06	2.7244e+07	1.71885e+06	7.34771e+06	8.45545e+06	7.01427e+06	7.65798e+06	1.68073e+07	1.7346e+06	998954	1.4559e+07	4.49503e+06	6.6639e+06	1.31385e+06	7.3192e+06	7.28132e+06	6.83826e+06
Com_1899_pos	Desthiobiotin	C10 H18 N2 O3	214.132	5.207	215.139	Full match	No results	No results	1.46393e+07	1.70217e+07	1.20744e+07	1.35978e+07	1.20716e+07	2.69058e+07	1.83219e+07	2.23844e+07	2.1106e+07	1.91146e+07	2.35836e+07	2.05844e+07	1.87535e+07	1.52612e+07	3.98866e+07	1.76325e+07	1.51406e+07	1.42777e+07	1.94355e+07	1.63421e+07	17950577
Com_1901_pos	Cannabigerolic acid	C22 H32 O4	180.114	7.915	361.235	Invalid mass	No results	No results	9.70557e+06	6.42801e+06	5.751e+06	1.28162e+07	4.93154e+06	2.68519e+07	5.22936e+06	4.00209e+06	1.09239e+07	2.789e+06	4.06519e+06	7.00899e+06	9.41639e+06	5.16098e+06	7.71663e+06	7.02598e+06	6.0553e+06	5.94029e+06	8.41289e+06	7.81876e+06	8.41409e+06
Com_1910_pos	4-methyl-2,3-dihydro-1H-pyrrolo[3,4-c]quinoline-1,3-dione	C12 H8 N2 O2	212.059	5.566	213.066	Full match	No results	No results	2.41467e+07	1.85133e+07	3.40722e+07	2.26641e+07	1.88724e+07	1.72728e+07	2.40993e+07	2.5479e+07	2.16885e+07	1.93639e+07	2.2471e+07	2.39423e+07	1.96313e+07	1.75808e+07	13537749	1.77736e+07	2.78241e+07	1.68046e+07	2.26693e+07	2.07613e+07	2.11457e+07
Com_1914_pos	UR-144 N-(2-hydroxypentyl) metabolite	C21 H29 N O2	327.216	5.413	328.223	Invalid mass	No results	No results	6.53283e+06	1.06099e+07	5.39174e+06	9.95806e+06	7.08246e+06	2.66451e+07	7.20207e+06	6.70307e+06	2.42579e+07	6.35303e+06	2.38671e+07	1.34724e+07	2.25979e+07	1.63934e+07	3.98578e+07	7.97393e+06	4.40273e+06	1.10489e+07	1.65487e+07	1.55912e+07	1.58593e+07
Com_1918_pos	DL-5-Methoxytryptophan	C12 H14 N2 O3	234.101	5.323	235.108	Full match	No results	No results	6.53347e+06	7.30535e+06	1.32835e+07	1.18678e+07	1.34038e+07	2.66008e+07	1.77415e+07	2.27124e+07	1.79593e+07	2.05515e+07	2.5442e+07	2.09705e+07	1.67537e+07	2.0253e+07	2.11833e+07	2.336e+07	1.89181e+07	1.56613e+07	2.1676e+07	1.64383e+07	1.70358e+07
Com_1937_pos	Obscurolide A1	C15 H17 N O5	323.138	5.127	324.145	Invalid mass	No results	No results	1.45261e+07	1.69078e+07	1.24076e+07	9.15207e+06	1.2636e+07	2.63797e+07	2.36295e+07	2.45104e+07	1.63583e+07	2.19432e+07	2.56704e+07	2.51699e+07	1.54811e+07	2.35049e+07	2.85723e+07	30179823	1.86078e+07	2.53559e+07	2.64305e+07	2.54216e+07	2.52672e+07
Com_1950_pos	5-(2,5-dihydroxyhexyl)oxolan-2-one	C10 H18 O4	224.102	5.46	225.11	Invalid mass	No results	No results	9.75398e+06	9.49876e+06	1.09778e+07	7.24755e+06	1.02387e+07	1.014e+07	6.91319e+06	5.68513e+06	1.10693e+07	9.26249e+06	1.30564e+07	1.86375e+07	2.35094e+06	1.6806e+06	4.47349e+07	1.03962e+07	5.30747e+06	3.44105e+06	8.92025e+06	8.79616e+06	8.47872e+06
Com_1955_pos	Methyl dihydrojasmonate	C13 H22 O3	226.157	5.986	227.164	Full match	No results	No results	1.5003e+07	1.10792e+07	6.35896e+06	2.34107e+07	1.46096e+07	3.14037e+06	1.43196e+07	7.07826e+06	854460	1.19747e+07	9.85073e+06	3.77737e+06	4.23491e+06	3.53296e+06	715303	4.37891e+06	507780	6.16462e+06	8.69875e+06	7.7964e+06	7.99597e+06
Com_1966_pos	3-ethoxy-5-(trifluoromethyl)pyridine-2-carboximidamide	C9 H10 F3 N3 O	233.078	3.491	234.085	Full match	No results	No results	2.37734e+07	2.6896e+07	1.90693e+07	7.94027e+06	1.27614e+07	1.2093e+07	1.24646e+07	2.23971e+07	1.68455e+07	1.91543e+07	2.50271e+07	4.55193e+07	1.19021e+07	1.94263e+07	1.65355e+07	2.31625e+07	2.37949e+07	1.09205e+07	1.5086e+07	1.27962e+07	1.31091e+07
Com_1978_pos	Dopamine	C8 H11 N O2	153.079	2.68	154.086	Full match	No results	No results	3.36604e+07	2.20703e+07	1.24954e+07	6.3986e+06	1.96322e+07	4.95864e+06	6.90118e+06	8.05089e+06	5.81287e+06	1.72191e+07	1.37963e+07	1.01589e+07	5.79184e+06	1.00069e+07	1.00865e+07	1.98619e+07	7.33922e+06	1.32318e+07	8.54889e+06	1.12977e+07	1.06928e+07
Com_1997_pos	tetranor-12(R)-HETE	C16 H26 O3	248.178	6.22	249.185	Invalid mass	No results	No results	2.45783e+07	2.07729e+07	1.1473e+07	2.26472e+07	2.12845e+07	1.78863e+06	1.58903e+07	6.0032e+06	1.03602e+06	2.10601e+07	1.55464e+07	5.96986e+06	7.4877e+06	4.77436e+06	1.74466e+06	1.22828e+07	1.78033e+06	1.1745e+07	1.25776e+07	1.12721e+07	1.16618e+07
Com_2004_pos	Sulfamerazine	C11 H12 N4 O2 S	264.069	1.293	303.032	Full match	No results	No results	1.23345e+07	1.59432e+07	1.15152e+07	7.48435e+06	1.21392e+07	2.51468e+07	1.44163e+07	1.58936e+07	1.49377e+07	1.26278e+07	1.3942e+07	1.64085e+07	1.24992e+07	1.03204e+07	1.79081e+07	1.50492e+07	1.94533e+07	1.24063e+07	1.54464e+07	1.74079e+07	1.6997e+07
Com_2005_pos	7-(2-hydroxypropan-2-yl)-1,4a-dimethyl-decahydronaphthalen-1-ol	C15 H28 O2	222.198	7.442	223.205	Invalid mass	No results	No results	5.4767e+06	2.87084e+06	1.91041e+06	3.43533e+06	2.89534e+06	2.51166e+07	4.30449e+06	5.04021e+06	1.28825e+07	9.0519e+06	1.01192e+07	1.56773e+07	800779	944741	2.06559e+06	1.76993e+06	5.76385e+06	879953	6.51258e+06	5.64162e+06	5.78246e+06
Com_2030_pos	Fisetin	C15 H10 O6	286.05	1.178	287.057	Invalid mass	No results	No results	2.27488e+07	2.29246e+07	1.68367e+07	1.41596e+07	1.7629e+07	2.47306e+07	9.39366e+06	9.45345e+06	9.10743e+06	1.36849e+07	9.27431e+06	1.07456e+07	1.92267e+07	1.31366e+07	1.25705e+07	3.21705e+07	3.36427e+07	1.49352e+07	1.86683e+07	1.77291e+07	1.794e+07
Com_2048_pos	Avocadyne 1-acetate	C19 H34 O4	348.227	7.65	349.235	Invalid mass	No results	No results	1.37278e+07	9.22321e+06	9.70491e+06	1.92241e+07	7.62718e+06	2.43701e+07	8.55844e+06	5.28068e+06	8.38492e+06	7.58476e+06	1.2731e+07	7.38601e+06	1.89234e+07	1.80598e+07	7.46521e+06	9.41286e+06	4.31592e+06	1.6346e+07	1.10246e+07	1.17433e+07	1.15351e+07
Com_2083_pos	Methyl-2-aminobenzoate	C8 H9 N O2	151.063	5.639	152.071	Full match	No results	Full match	1.23885e+07	1.0463e+07	1.09413e+07	5.74977e+06	1.26107e+07	2.0461e+06	7.84139e+06	5.33118e+06	4.6144e+06	8.24502e+06	6.53694e+06	6.35643e+06	1.91522e+07	2.43118e+07	5.71568e+06	1.0735e+07	5.75268e+06	3.15107e+07	1.22758e+07	1.1061e+07	1.14606e+07
Com_2092_pos	Bisphenol TMC	C21 H26 O2	310.189	5.412	311.197	Invalid mass	No results	No results	5.402e+06	8.93205e+06	4.23415e+06	8.58752e+06	5.86994e+06	2.36772e+07	5.94735e+06	5.47655e+06	2.10577e+07	5.29696e+06	2.10912e+07	1.17164e+07	2.00906e+07	1.40635e+07	3.60503e+07	6.55177e+06	3.60724e+06	9.26101e+06	1.44163e+07	1.33341e+07	1.38082e+07
Com_2093_pos	N1-(1H-1,2,3-benzotriazol-5-yl)-3,4,5-trimethoxybenzamide	C16 H16 N4 O4	328.119	5.923	329.126	Full match	No results	No results	2.59144e+07	2.98724e+07	2.28306e+07	9.94837e+06	23122453	1.23411e+07	2.09753e+07	2.651e+07	2.80258e+07	1.66565e+07	2.31274e+07	1.22914e+07	2.21565e+07	2.44453e+07	1.7122e+07	2.50041e+07	1.92159e+07	1.81246e+07	2.36947e+07	17897510	1.92525e+07
Com_2095_pos	dodecanohydrazide	C12 H26 N2 O	197.178	5.191	215.212	Invalid mass	No results	No results	1.71816e+06	1.78117e+06	485001	2.54107e+06	911993	2.36275e+07	304400	242509	380868	286392	391096	506777	416042	319074	2.69194e+06	499505	327416	299133	2.14479e+06	1.77276e+06	2.25956e+06
Com_2105_pos	6-Acetylmorphine	C19 H21 N O4	327.143	4.741	328.151	Invalid mass	No results	No results	1.67804e+07	1.38857e+07	1.40363e+07	1.34332e+07	1.96399e+07	8.82214e+06	1.06754e+07	5.25233e+06	2.25105e+07	1.68325e+07	2.973e+07	4.15313e+07	8.73945e+06	1.12865e+07	7.62854e+06	1.28363e+07	5.24611e+06	5.58659e+06	1.62995e+07	9.6328e+06	1.14612e+07
Com_2115_pos	Docosahexaenoic Acid	C22 H32 O2	345.264	9.189	346.272	Invalid mass	No results	No results	4.93662e+06	4.96487e+06	7.28091e+06	2.08267e+07	7.06458e+06	3.12146e+06	1.32084e+07	2.87999e+06	4.12557e+06	3.85763e+06	1.12508e+06	1.41189e+06	9.87965e+06	1.12952e+06	1.27154e+06	1.6925e+06	824924	2.47546e+06	6.42987e+06	5.8344e+06	5.34667e+06
Com_2158_pos	ethyl 3-amino-4-(methylamino)benzoate	C10 H14 N2 O2	194.105	2.6	195.113	Full match	No results	No results	2.06743e+07	1.45315e+07	1.73454e+07	1.47603e+07	1.23695e+07	10965351	1.27927e+07	1.38915e+07	1.08017e+07	2.04836e+07	9.98494e+06	1.25079e+07	1.45887e+07	2.92312e+07	1.19498e+07	2.39889e+07	3.00523e+07	2.46383e+07	1.52215e+07	1.80626e+07	1.71175e+07
Com_2166_pos	PQH	C16 H24 N6 O5	380.18	5.265	381.188	Full match	No results	No results	1.63288e+07	1.43515e+07	1.33418e+07	1.99419e+07	1.52371e+07	2.00559e+07	1.49927e+07	1.18449e+07	1.55636e+07	1.42161e+07	8.61558e+06	8.4602e+06	1.40584e+07	1.01203e+07	1.16461e+07	1.30805e+07	1.91725e+07	1.4491e+07	1.2145e+07	8.44016e+06	1.01178e+07
Com_2169_pos	4-(3,4-dihydro-2H-1,5-benzodioxepin-7-ylamino)-4-oxobutanoic acid	C13 H15 N O5	287.077	5.652	288.084	Invalid mass	No results	No results	2.55267e+07	2.19238e+07	2.06326e+07	1.87e+07	2.40839e+07	1.90345e+07	2.4523e+07	2.23113e+07	2.31072e+07	1.50087e+07	1.81773e+07	1.79333e+07	2.08179e+07	2.44466e+07	1.56104e+07	2.24734e+07	2.96195e+07	2.39407e+07	2.24526e+07	2.01057e+07	1.44662e+07
Com_2191_pos	N-[(4-hydroxy-3-methoxyphenyl)methyl]-8-methylnonanamide	C18 H29 N O3	329.195	5.312	330.203	Invalid mass	No results	No results	7.72138e+06	8.74214e+06	5.06174e+06	7.76201e+06	5.79602e+06	2.19206e+07	3.91359e+06	4.47415e+06	8.88915e+06	5.03571e+06	1.06486e+07	8.33778e+06	9.98035e+06	1.63993e+07	2.13524e+07	5.97344e+06	7.19914e+06	1.20566e+07	1.10789e+07	9.46592e+06	1.0689e+07
Com_2221_pos	N'3-(3,4,5-trimethoxybenzylidene)pyridine-3-carbohydrazide	C16 H17 N3 O4	337.104	5.57	338.111	Invalid mass	No results	No results	1.39799e+07	1.73793e+07	9.45844e+06	8.77723e+06	1.31889e+07	2.15318e+07	2.41283e+07	2.88883e+07	2.46159e+07	2.35344e+07	2.97933e+07	2.70291e+07	1.24118e+07	1.57391e+07	1.8974e+07	2.30631e+07	2.10929e+07	1.37127e+07	1.91591e+07	1.88024e+07	1.70611e+07
Com_2230_pos	N-(2-oxo-3-azepanyl)benzenesulfonamide	C12 H16 N2 O3 S	268.093	5.452	269.1	Invalid mass	No results	No results	1.03561e+07	8.73268e+06	9.72024e+06	1.39561e+07	10468755	7.87112e+06	2.65774e+07	1.70411e+07	2.67611e+07	9.69343e+06	1.05565e+07	3.28163e+07	5.20399e+06	5.22559e+06	5.07502e+06	8.01259e+06	4.66813e+06	4.21243e+06	1.12404e+07	1.06575e+07	1.07999e+07
Com_2241_pos	Obacunoic acid	C26 H32 O8	472.208	5.493	473.215	Full match	No results	No results	149297	150441	144734	127450	147720	161581	302049	165814	468454	256686	791090	636712	187825	314092	36251885	3.44155e+06	464955	133663	1.57977e+06	1.10295e+06	1.15647e+06
Com_2247_pos	4-(4-methylphenyl)-2-phenyl-1,3-thiazole	C16 H13 N S	251.077	5.752	252.084	Full match	No results	No results	1.45525e+07	1.10313e+07	1.34855e+07	9.83952e+06	1.18996e+07	9.44529e+06	1.4043e+07	3.27532e+07	2.64715e+07	1.24954e+07	1.05872e+07	2.01566e+07	6.80605e+06	9.15723e+06	6.30763e+06	9.48737e+06	1.53669e+07	9.67599e+06	1.56871e+07	1.45442e+07	1.39633e+07
Com_2251_pos	Octopine	C9 H18 N4 O4	246.133	1.971	247.14	No results	Full match	No results	1.72783e+07	2.17665e+07	2.69125e+07	1.26283e+07	1.56505e+07	1.32792e+07	3.70196e+06	3.99899e+06	3.07123e+06	6.95297e+06	6.42872e+06	5.60774e+06	1.50732e+07	1.57906e+07	1.32503e+07	1.38189e+07	1.58582e+07	1.70227e+07	1.36932e+07	1.52052e+07	1.31875e+07
Com_2316_pos	EMK	C16 H30 N4 O6 S	406.185	4.874	407.193	Invalid mass	No results	No results	1.16973e+07	1.0247e+07	9.11468e+06	1.02336e+07	6.85996e+06	8.49822e+06	1.2471e+07	1.07198e+07	9.96758e+06	1.1094e+07	7.32974e+06	1.0861e+07	1.54066e+07	1.6679e+07	9.72616e+06	1.34915e+07	2.87621e+07	1.81381e+07	9.03128e+06	1.00524e+07	1.32069e+07
Com_2332_pos	1-(3-ethyl-2,4-dihydroxy-6-methoxyphenyl)butan-1-one	C13 H18 O4	220.107	6.405	221.115	Invalid mass	No results	No results	1.98693e+07	1.757e+07	9.31116e+06	1.04235e+07	1.49161e+07	2.00094e+07	7.0258e+06	1.02044e+07	8.30553e+06	1.00593e+07	1.5106e+07	1.13342e+07	5.16209e+06	7.77264e+06	1.61348e+07	2.07099e+07	8.0668e+06	9.75858e+06	1.33187e+07	1.13377e+07	1.01966e+07
Com_2354_pos	3-hydroxy-2-[5-nitro-2-(1-pyrrolidinyl)benzyl]propanenitrile	C14 H17 N3 O3	275.127	5.323	276.134	Full match	No results	Full match	9.62794e+06	9.41046e+06	5.29893e+06	1.76156e+07	9.61614e+06	1.36931e+07	9.56545e+06	4.50941e+06	8.76694e+06	4.28294e+06	1.15124e+07	9.50774e+06	1.03778e+07	1.05635e+07	2.62896e+07	1.12759e+07	8.60718e+06	1.08413e+07	1.07147e+07	1.00207e+07	9.89263e+06
Com_2359_pos	PC (16:1e/2:0)	C26 H52 N O7 P	521.347	9.996	522.355	No results	Full match	Full match	730226	809308	1.2065e+06	1.65761e+07	1.85589e+06	1.50852e+07	2.50471e+07	4.82759e+06	2.30189e+07	1.9234e+06	558788	1.42503e+06	6.67419e+06	400541	400992	310876	1.05145e+06	422756	5.47471e+06	5.5428e+06	4.60881e+06
Com_2405_pos	4-Nitrosodiphenylamine	C12 H10 N2 O	198.08	5.382	199.087	Full match	No results	No results	1.10801e+07	8.12289e+06	1.07157e+07	6.09004e+06	8.5536e+06	1.28691e+07	1.4324e+07	1.36139e+07	1.25547e+07	1.53898e+07	1.64169e+07	2.40349e+07	1.78409e+07	1.65018e+07	1.87941e+07	2.35565e+07	2.36534e+07	2.08517e+07	1.46265e+07	1.60691e+07	2.09678e+07
Com_2444_pos	LDGTS 16:2	C26 H47 N O6	469.34	8.042	470.347	No results	Full match	No results	2.11088e+06	3.99988e+06	3.91352e+06	6.30803e+06	2.71568e+06	1.86101e+07	1.99407e+06	1.26466e+06	4.40608e+06	1.72377e+06	3.61358e+06	4.49619e+06	1.11226e+07	4.12854e+06	1.08645e+07	4.25323e+06	2.07511e+06	2.99742e+06	6.98661e+06	5.24274e+06	4.86595e+06
Com_2459_pos	Tanespimycin	C31 H43 N3 O8	626.328	8.774	627.335	Invalid mass	No results	No results	765869	1.05703e+06	1.75596e+06	7.54783e+06	1.347e+06	5.81754e+06	5.85195e+06	2.32937e+06	4.36702e+06	915980	280041	775436	1.72911e+07	2.01292e+06	5.5266e+06	994525	1.58876e+06	2.05361e+06	4.65404e+06	4.05445e+06	3.68031e+06
Com_2472_pos	16-Heptadecyne-1,2,4-triol	C17 H32 O3	306.217	8.173	307.224	Invalid mass	No results	No results	6.12588e+06	7.28896e+06	9.88709e+06	1.4426e+07	6.82722e+06	1.51173e+07	1.78094e+07	1.26978e+07	2.28746e+07	1.0133e+07	12992146	1.52408e+07	9.27481e+06	5.80067e+06	2.47549e+06	8.8078e+06	7.70858e+06	5.57566e+06	9.93268e+06	9.73542e+06	9.16223e+06
Com_2481_pos	PC (14:1e/5:0)	C27 H54 N O7 P	535.363	9.993	536.371	No results	Full match	No results	205513	184435	215069	2.82139e+06	238097	2.23631e+06	6.80485e+06	1.30903e+06	2.27695e+07	411154	141600	236454	1.23463e+06	169556	221280	139282	204211	212863	1.31397e+06	1.14004e+06	1.2624e+06
Com_2486_pos	Isoquinoline	C9 H7 N	129.058	5.677	130.065	Full match	No results	No results	8.67732e+06	1.26155e+07	1.01007e+07	1.23584e+07	1.3842e+07	1.81273e+07	1.94784e+07	1.75353e+07	2.04507e+07	1.55957e+07	1.96682e+07	2.19142e+07	1.64087e+07	1.60935e+07	1.68986e+07	1.7248e+07	1.76785e+07	1.76997e+07	1.24971e+07	1.89009e+07	1.56369e+07
Com_2527_pos	3-(3,4,5-trimethoxyphenyl)propanoic acid	C12 H16 O5	262.084	5.678	263.091	Invalid mass	No results	No results	918777	1.01875e+06	836816	1.72192e+06	909315	3.72859e+06	847728	886326	956017	977341	1.08159e+06	1.12047e+06	941316	702330	3.01756e+07	3.99267e+06	692902	678789	3.29734e+06	2.73588e+06	2.40408e+06
Com_2538_pos	2-morpholinophenyl 2-thiophenecarboxylate	C15 H15 N O3 S	289.078	3.322	290.086	Full match	No results	No results	2.25977e+07	3.17939e+06	4.76069e+06	5.41045e+06	5.89499e+06	7.0077e+06	1.06146e+07	2.12184e+07	1.0959e+07	3.09611e+07	2.90358e+07	5.15992e+06	3.06063e+06	5.54804e+06	1.08239e+07	1.05847e+07	1.48898e+07	1.14176e+07	1.41153e+07	2.14939e+07	1.14775e+07
Com_2540_pos	3-(dimethylamino)-1-(5-methyl-3-phenyl-4-isoxazolyl)-2-propen-1-one	C15 H16 N2 O2	256.117	1.251	257.124	Invalid mass	No results	No results	1.19295e+07	1.31415e+07	8.41612e+06	4.03078e+06	9.39452e+06	6.8247e+06	3.81098e+06	1.33027e+07	1.00051e+07	1.03338e+07	2.46615e+07	1.88864e+07	4.55109e+06	1.28422e+07	2.97091e+07	1.71187e+07	4.8994e+06	9.15072e+06	6.07727e+06	1.2798e+07	9.86393e+06
Com_2545_pos	Tetranor-12(S)-HETE	C16 H26 O3	288.17	7.143	289.177	Invalid mass	No results	No results	1.09498e+07	1.56738e+07	1.48642e+07	1.46587e+07	8.08703e+06	1.7295e+07	6.00549e+06	4.81614e+06	6.06355e+06	1.29642e+07	1.62853e+07	1.40961e+07	1.20308e+07	8.8082e+06	2.50006e+07	1.14179e+07	4.75581e+06	1.14032e+07	1.29101e+07	1.17062e+07	9.87025e+06
Com_2560_pos	KPH	C17 H28 N6 O4	362.207	6.932	363.214	Invalid mass	No results	No results	1.33707e+07	7.58132e+06	3.49634e+06	3.07395e+06	7.06473e+06	1.72028e+07	4.92209e+06	6.68328e+06	4.25345e+06	1.92913e+07	1.34529e+07	1.05286e+07	1.15152e+06	2.05228e+06	7.3317e+06	9.02182e+06	1.00383e+07	1.87016e+06	1.06074e+07	8.8214e+06	8.77233e+06
Com_2571_pos	Cinnamoylglycine	C11 H11 N O3	205.074	5.668	206.082	No results	No results	Full match	8.16125e+06	4.84358e+06	4.38609e+06	1.06682e+07	7.51534e+06	4.22077e+06	1.89744e+07	8.19793e+06	1.59967e+07	1.25953e+07	1.07554e+07	1.51257e+07	1.60122e+07	9.26694e+06	3.49904e+06	8.70649e+06	1.33068e+07	8.2342e+06	1.2927e+07	1.22483e+07	8200057
Com_2583_pos	acetyl phosphate	C2 H5 O5 P	139.988	1.233	140.995	No results	No results	Full match	2.24037e+07	1.46503e+07	1.58667e+06	1.03962e+07	1.85959e+07	2.23645e+06	1.06558e+07	1.40312e+06	1.44321e+06	2.68564e+06	4.61022e+06	1.78646e+06	6.76154e+06	2.56854e+06	3.91309e+06	6.66195e+06	2.79301e+06	5.46614e+06	3.20167e+06	2.18971e+06	2.98482e+06
Com_2597_pos	GLK	C14 H28 N4 O4	316.211	2.378	317.218	Full match	No results	No results	3.77958e+06	5.92858e+06	3.57706e+06	5.1221e+06	3.90745e+06	1.68163e+07	3.66226e+06	3.48347e+06	1.23913e+07	3.85366e+06	1.20878e+07	6.64275e+06	5.16869e+06	5.22329e+06	1.66296e+07	4.15089e+06	2.69995e+06	4.35029e+06	8.05129e+06	7.27664e+06	8.15834e+06
Com_2600_pos	N-Phenyloxazol-5-(3-(trifluoromethyl)phenyl)oxazol-2-amine	C16 H11 F3 N2 O	304.082	6.992	305.089	Full match	No results	No results	3.21643e+06	2.24944e+06	2.04843e+06	1.34906e+06	2.89049e+06	2.29944e+06	2.14626e+07	1.65438e+07	1.70755e+07	1.95932e+07	1.3795e+07	1.4978e+07	2.40915e+06	3.60672e+06	2.39994e+06	5.86563e+06	9.40828e+06	3.31407e+06	8.29573e+06	5.89658e+06	4.63214e+06
Com_2603_pos	Hypotaurine	C2 H7 N O2 S	109.02	1.299	110.027	No results	No results	Full match	9.97149e+06	9.45129e+06	8.74607e+06	3.85655e+06	1.46471e+07	5.30477e+06	5.43584e+06	9.30552e+06	7.10492e+06	7.99569e+06	6.97039e+06	9.02042e+06	6.31547e+06	1.55774e+07	2.09103e+07	2.87096e+07	1.24625e+07	1.23516e+07	6.36734e+06	7.77761e+06	6.63349e+06
Com_2623_pos	Lithocholic Acid	C24 H40 O3	414.247	5.296	415.255	Invalid mass	No results	No results	3.29632e+06	3.21082e+06	3.2007e+06	3.8491e+06	2.90665e+06	4.94942e+06	2.20422e+06	1.88603e+06	1.74314e+06	2.72112e+06	2.32412e+06	2.32315e+06	1.54973e+07	1.39879e+07	9.61157e+06	5.27659e+06	4.7631e+06	1.52324e+07	6.51058e+06	4.10976e+06	4.48863e+06
Com_2658_pos	Andrographolide	C20 H30 O5	350.213	10	351.22	Invalid mass	No results	No results	1.1722e+07	1.12136e+07	1.27898e+07	1.45565e+07	1.44156e+07	1.49859e+07	1.43282e+07	1.344e+07	1.63506e+07	1.23216e+07	6.66276e+06	9.58086e+06	1.48304e+07	9.89574e+06	1.2039e+07	5.72968e+06	1.20686e+07	1.33786e+07	1.65596e+07	1.55223e+07	1.43517e+07
Com_2665_pos	4-Hydroxybenzoic acid	C7 H6 O3	138.032	5.733	139.039	No results	No results	Full match	4.74042e+06	7.05562e+06	4.41012e+06	4.82184e+06	5.00156e+06	4.34256e+06	2.06374e+07	1.36781e+07	8.00233e+06	1.95558e+07	2.51576e+07	2.41775e+07	6.50157e+06	3.34506e+06	2.75058e+07	1.17726e+07	5.54859e+06	4.62234e+06	9.88805e+06	9.6202e+06	1.25216e+07
Com_2668_pos	4-[4-(methoxymethyl)-6-piperidinopyrimidin-2-yl]-2-methyl-1,3-thiazole	C15 H20 N4 O S	304.138	2.404	305.145	Invalid mass	No results	No results	9.50052e+06	1.22357e+07	2.05399e+07	7.31442e+06	1.04693e+07	6.1699e+06	3.20486e+06	1.94027e+06	3.49786e+06	9.51086e+06	1.42513e+07	7.89348e+06	2.25041e+06	3.02236e+06	3.20999e+06	5.41388e+06	4.37371e+06	3.83335e+06	8.61608e+06	7.22291e+06	6.55362e+06
Com_2671_pos	4-(cyclohexylmethyl)-6-(2-thienyl)-2,3-dihydropyridazin-3-one hydrate	C15 H18 N2 O S	274.116	6.001	275.123	Invalid mass	No results	No results	8.92388e+06	7.43212e+06	4.37906e+06	1.43432e+07	1.08072e+07	1.09312e+06	9.04674e+06	4.36232e+06	1.0033e+06	8.78689e+06	6.34935e+06	2.35797e+06	2.64318e+06	2.66428e+06	954401	2.4218e+06	1.21489e+06	4.93187e+06	4.97019e+06	5.12394e+06	5.21099e+06
Com_2684_pos	4-(methylthio)-6-phenyl-2-(3-pyridyl)pyrimidine-5-carbonitrile	C17 H12 N4 S	304.077	2.192	305.084	Full match	No results	No results	8.96694e+06	8.27831e+06	7.24342e+06	5.52971e+06	8.30932e+06	4.97646e+06	1.10609e+07	2.59815e+07	1.25127e+07	1.71736e+07	2.63342e+07	1.95188e+07	3.90021e+06	8.00476e+06	8.82703e+06	1.11926e+07	1.00542e+07	7.6196e+06	1.08913e+07	1.005e+07	1.03396e+07
Com_2707_pos	1-propyl-1H-benzo[d]imidazole hydrobromide	C10 H12 N2	160.1	6.647	161.107	Full match	No results	No results	5.54918e+06	6.52932e+06	4.4661e+06	6.52672e+06	5.44897e+06	1.10023e+07	1.63051e+06	999048	2.1737e+06	868223	1.40763e+06	964171	1.4673e+07	8.27384e+06	6.00801e+06	5.67185e+06	3.76471e+06	5.92919e+06	5.86677e+06	5.77121e+06	5.82047e+06
Com_2708_pos	D-Phenylalanine	C9 H11 N O2	165.079	5.432	166.087	No results	No results	Full match	1.32033e+07	1.44249e+07	1.31762e+07	1.40476e+07	1.18544e+07	1.3062e+07	1.23202e+07	1.24199e+07	1.30058e+07	1.12863e+07	1.28395e+07	1.33432e+07	1.26896e+07	1.28123e+07	1.17974e+07	1.17582e+07	1.19304e+07	1.43392e+07	1.29648e+07	1.23077e+07	1.23766e+07
Com_2726_pos	N1-{4-[2-cyano-2-(4-nitrophenyl)vinyl]phenyl}acetamide	C17 H13 N3 O3	307.096	5.462	308.103	Full match	No results	No results	1.24316e+07	1.26936e+07	7.61435e+06	8.34385e+06	1.09789e+07	1.5439e+07	1.45227e+07	1.57478e+07	1.56026e+07	1.18188e+07	1.67663e+07	1.42971e+07	1.33937e+07	1.33673e+07	1.50686e+07	1.66844e+07	1.40282e+07	1.32497e+07	1.42124e+07	1.30972e+07	1.10458e+07
Com_2742_pos	2-({2-oxo-2-[(2-oxo-3-azepanyl)amino]ethyl}sulfanyl)acetic acid	C10 H16 N2 O4 S	260.083	4.725	261.091	Full match	No results	No results	1.74223e+07	1.70077e+07	1.45187e+07	1.37038e+07	1.78477e+07	1.09943e+07	1.33572e+07	1.27085e+07	1.54929e+07	1.49084e+07	1.1916e+07	1.5052e+07	9.11345e+06	9.71345e+06	4.83304e+06	1.00949e+07	1.08407e+07	7.84768e+06	1.20525e+07	1.24959e+07	1.24263e+07
Com_2765_pos	L-Arginine	C6 H14 N4 O2	174.116	6.603	175.123	No results	Invalid mass	No results	1.39179e+07	9.47996e+06	8.42839e+06	9.537e+06	1.00028e+07	1.16918e+07	9.17832e+06	7.51221e+06	1.15359e+07	8.95206e+06	1.16398e+07	1.08582e+07	1.41123e+07	1.53145e+07	1.13303e+07	1.18085e+07	1.28616e+07	1.21675e+07	1.18305e+07	1.19589e+07	1.07906e+07
Com_2802_pos	4-Butylresorcinol	C10 H14 O2	166.099	5.883	167.107	No results	No results	Full match	6.74744e+06	6.72623e+06	5.82403e+06	5.69865e+06	6.70967e+06	4.92597e+06	1.71474e+07	2.03033e+07	1.8524e+07	1.70507e+07	1.59524e+07	1.81407e+07	8.87413e+06	8.69654e+06	3.19818e+06	3.37313e+06	4.99833e+06	1.27053e+07	1.06391e+07	6.60484e+06	9.10089e+06
Com_2803_pos	DPK	C15 H26 N4 O6	358.185	4.74	359.193	Full match	No results	No results	5.43637e+06	3.23783e+06	7.01377e+06	9.97191e+06	1.53372e+06	5.5391e+06	2.37663e+06	1.65173e+06	3.45782e+06	2.42837e+06	4.2696e+06	3.57262e+06	3.48997e+06	3.3407e+06	2.52682e+07	6.15914e+06	2.20071e+06	1.22389e+06	5.52562e+06	4.29155e+06	4.58138e+06
Com_2825_pos	ethyl 4-({[(3-morpholinopropyl)amino]carbothioyl}amino)benzoate	C17 H25 N3 O3 S	351.154	4.032	352.161	Invalid mass	No results	No results	4.79458e+06	4.49743e+06	1.3316e+07	6.43977e+06	1.05873e+07	7.52213e+06	6.08938e+06	5.95101e+06	4.9693e+06	7.93674e+06	6.15704e+06	350824	9.7938e+06	1.65861e+07	1.13164e+07	1.96373e+07	2.09274e+07	1.70425e+07	1.01546e+07	8.93798e+06	8.74159e+06
Com_2843_pos	Acipimox	C6 H6 N2 O3	154.038	3.101	172.072	Full match	No results	No results	4.63425e+06	5.24255e+06	4.05677e+06	3.76714e+06	4.20763e+06	5.88251e+06	7.18038e+06	8.6649e+06	7.35115e+06	7.41574e+06	9.22483e+06	6.1731e+06	1.36256e+07	5.43473e+06	7.17075e+06	7.60387e+06	5.93815e+06	5.65041e+06	6.24347e+06	6.48902e+06	5.72917e+06
Com_2853_pos	3,3,5-trimethyl-3H,11H-pyrano[3,2-a]carbazole	C18 H17 N O	281.135	5.297	282.144	Invalid mass	No results	No results	4.40876e+06	6.02698e+06	3.89878e+06	587743	5.58547e+06	6.89619e+06	6.41768e+06	1.19229e+07	7.03317e+06	1.06244e+07	8.48933e+06	9.78648e+06	3.04479e+06	4.12721e+06	2.46166e+07	8.08896e+06	5.22821e+06	5.14735e+06	6.4059e+06	4.94068e+06	6.16378e+06
Com_2876_pos	HPK	C17 H28 N6 O4	380.217	6.799	381.224	Full match	No results	No results	5.46112e+06	1.68455e+06	1.01165e+06	3.41092e+06	2.23109e+06	1.42344e+07	2.08594e+06	1.16648e+06	2.70766e+06	2.04788e+06	2.38891e+06	2.48833e+06	799720	628685	2.7493e+06	1.13142e+06	2.81134e+06	575388	4.30557e+06	3.35496e+06	3.95923e+06
Com_2879_pos	1-(4-bromophenyl)-2-phenylethan-1-one	C14 H11 Br O	201.136	5.98	202.144	Invalid mass	No results	No results	1.1747e+07	1.10697e+07	1.00909e+07	1.27483e+07	1.22261e+07	1.26234e+07	1.53445e+07	1.87369e+07	1.71769e+07	1.56078e+07	1.71333e+07	2.00202e+07	8.78897e+06	8.33123e+06	1.03466e+07	1.27586e+07	1.0395e+07	8.19379e+06	1.47807e+07	1.21926e+07	1.18883e+07
Com_2881_pos	VPH	C16 H25 N5 O4	351.191	4.967	352.198	Full match	No results	No results	9.26682e+06	8.6135e+06	1.03292e+07	3.78568e+06	7.88683e+06	5.32855e+06	5.40821e+06	5.52384e+06	8.52092e+06	1.70887e+07	7.6099e+06	6.25812e+06	6.15499e+06	7.49147e+06	1.12325e+07	1.31016e+07	2.02667e+07	5.10545e+06	7.3907e+06	7.31384e+06	7.87472e+06
Com_2892_pos	4-oxo-5-phenylpentanoic acid	C11 H12 O3	209.105	5.36	210.113	Invalid mass	No results	No results	4.1411e+06	9.49971e+06	1.23898e+07	1.08878e+07	6.81016e+06	1.41333e+07	8.84382e+06	9.63136e+06	1.18827e+07	9.41067e+06	1.21076e+07	1.13005e+07	6.99108e+06	7.82764e+06	1.90594e+07	8.09411e+06	6.96188e+06	8.42151e+06	1.10072e+07	1.05387e+07	1.1988e+07
Com_2919_pos	4-(benzoylamino)-3-hydroxybutanoic acid	C11 H13 N O4	223.085	5.249	224.092	Full match	No results	Full match	1.15265e+07	1.39905e+07	1.03737e+07	1.04893e+07	1.26893e+07	1.28532e+07	1.77868e+07	1.74803e+07	1.70024e+07	1.92758e+07	2.12648e+07	2.43042e+07	1.00118e+07	1.15e+07	1.00732e+07	1.69166e+07	1.61527e+07	8.19031e+06	1.39289e+07	1.49883e+07	1.49e+07
Com_2934_pos	(+/-)8(9)-EET	C20 H32 O3	302.223	8.324	303.23	Invalid mass	No results	No match	6.27925e+06	4.50345e+06	2.227e+06	1.89253e+06	4.96363e+06	1.38175e+07	1.31182e+07	2.32879e+07	1.40588e+07	1.20098e+07	7.75809e+06	1.9867e+07	927592	1.20177e+06	1.82239e+06	2.79284e+06	1.00578e+07	1.05942e+06	7.31606e+06	6.8329e+06	6.52449e+06
Com_2947_pos	(2E)-3-(3,4-dimethoxyphenyl)prop-2-enoic acid	C11 H12 O4	208.071	5.682	209.079	Invalid mass	No results	No results	1.0516e+06	3.48556e+06	1.93654e+06	1.60132e+06	3.61689e+06	1.47156e+06	7.68886e+06	4.60938e+06	1.00262e+07	6.71013e+06	1.39931e+07	2.43025e+07	4.97156e+06	4.29585e+06	1.5596e+07	1.60553e+07	8.76426e+06	7.14852e+06	9.34101e+06	7.13581e+06	7.89887e+06
Com_2952_pos	2,3-dihydroxypropyl 12-methyltridecanoate	C17 H34 O4	324.227	8.959	325.234	Invalid mass	No results	No results	2.48268e+06	2.14021e+06	2.55422e+06	3.06281e+06	2.18527e+06	7.7879e+06	4.44966e+06	4.70882e+06	1.7175e+07	3.55944e+06	1.71659e+06	4.75245e+06	3.46494e+06	1.45321e+06	1.67748e+06	1.78734e+06	3.1986e+06	1.62263e+06	5.68226e+06	4.94633e+06	4.66068e+06
Com_2993_pos	TPH	C15 H23 N5 O5	335.159	3.853	336.166	Invalid mass	No results	No results	1.14375e+07	1.91049e+07	9.95461e+06	6.51293e+06	4.70659e+06	7.03232e+06	292632	305482	188487	319348	328886	733423	1.05623e+07	1.27939e+06	1.89822e+06	5.69741e+06	1.55065e+06	984706	2.93227e+06	2.57901e+06	2.34767e+06
Com_2997_pos	Eicosapentaenoic acid ethyl ester	C22 H34 O2	347.28	9.754	348.287	Invalid mass	No results	No results	1.54083e+06	1.85862e+06	1.78715e+06	1.13295e+07	2.34225e+06	2.34529e+06	1.70949e+07	3.4435e+06	4.77011e+06	2.9783e+06	482880	884814	1.65868e+06	145527	368302	712902	350244	218997	3.50551e+06	3.03017e+06	3.10847e+06
Com_3030_pos	1-butyl-2-methyl-4-nitro-1H-imidazole	C8 H13 N3 O2	183.101	2.425	184.108	Full match	No results	No results	1.04846e+07	8.99811e+06	1.01889e+07	7.70542e+06	1.01071e+07	1.31933e+07	8.42067e+06	1.2098e+07	8.59164e+06	1.02026e+07	1.17099e+07	1.01901e+07	8.08997e+06	1.20043e+07	1.23247e+07	1.28752e+07	1.45497e+07	1.23396e+07	1.28436e+07	1.23767e+07	1.18018e+07
Com_3035_pos	ethyl 4-[(6-methyl-3-pyridazinyl)oxy]benzoate	C14 H14 N2 O3	258.101	5.36	259.108	Full match	No results	No results	6.70988e+06	5.23568e+06	4.77754e+06	1.1813e+07	4.03073e+06	6.71507e+06	3.76394e+06	1.55789e+06	3.1763e+06	2.50449e+06	3.69684e+06	3.85084e+06	5.86493e+06	4.6932e+06	1.10798e+06	4.52399e+06	3.30951e+06	3.748e+06	2.90495e+06	3.51706e+06	3.74981e+06
Com_3061_pos	LDGTS 17:1	C27 H51 N O6	485.372	8.99	486.379	No results	Full match	No results	748355	1.08631e+06	1.40344e+06	7.9706e+06	1.2514e+06	1.04482e+07	8.33873e+06	2.73397e+06	1.62684e+07	1.43903e+06	1.10271e+06	1.7095e+06	3.49548e+06	396060	1.49345e+06	975164	1.01277e+06	376480	3.65738e+06	3.11737e+06	2.95653e+06
Com_3065_pos	(2E)-3-phenyl-N-(2-phenylethyl)prop-2-enamide	C17 H17 N O	273.108	1.289	296.097	Invalid mass	No results	No results	1.09688e+07	1.37155e+07	9.2966e+06	5.19751e+06	1.11031e+07	5.98873e+06	9.95843e+06	1.40963e+07	7.11254e+06	1.26108e+07	1.27116e+07	1.27907e+07	8.45718e+06	1.69452e+07	2.09576e+07	2.04097e+07	1.58436e+07	1.55399e+07	1.09151e+07	9.90519e+06	1.11451e+07
Com_3066_pos	LNH	C16 H26 N6 O5	172.12	4.909	383.204	Invalid mass	No results	No results	3.48598e+06	1.38284e+07	1.11748e+07	8.42974e+06	3.16874e+06	5.05337e+06	9.74056e+06	1.5125e+07	1.1528e+07	1.08094e+07	1.70474e+07	1.18884e+07	1.21489e+07	1.28862e+07	1.35525e+07	9.39241e+06	1.37533e+07	1.13812e+07	1.21304e+07	1.0316e+07	1.11251e+07
Com_3082_pos	Citrinin	C13 H14 O5	232.071	5.852	233.078	Invalid mass	No results	No results	4.87865e+06	4.41157e+06	2.71787e+06	3.99352e+06	4.60089e+06	4.39268e+06	1.31317e+07	1.54117e+07	1.61047e+07	1.15453e+07	1.68009e+07	2.02303e+07	3.16285e+06	3.41357e+06	4.49355e+06	4.70869e+06	4.14549e+06	3.00096e+06	7.34525e+06	6.96524e+06	7.82352e+06
Com_3091_pos	3-{[(3S)-3-(1,3-Benzothiazol-2-yl)-1-pyrrolidinyl]methyl}benzonitrile	C19 H17 N3 S	319.117	5.407	320.125	Invalid mass	No results	No results	8.74188e+06	1.08105e+07	8.09113e+06	6.64472e+06	7.43934e+06	1.06811e+07	8.75838e+06	1.07189e+07	8.87265e+06	8.89343e+06	1.08275e+07	7.87421e+06	1.19728e+07	1.25031e+07	9.62406e+06	1.05932e+07	1.09209e+07	1.29891e+07	9.73791e+06	9.29596e+06	9.33452e+06
Com_3106_pos	4-(4-methoxyphenyl)-6-pyridin-4-yl-1,3,5-triazin-2(3H)-one	C15 H12 N4 O2	280.095	5.698	281.102	Full match	No results	No results	825863	483464	631273	803006	312909	1.05077e+06	649171	482624	671392	863516	1.00905e+06	921727	371249	281433	2.16901e+07	1.44573e+06	510171	360418	1.00049e+06	973092	892518
Com_3115_pos	Flunitrazepam-d3	C16 H9 [2]H3 F N3 O3	316.104	5.564	317.111	Full match	No results	No results	1.08538e+07	9.40383e+06	1.245e+07	1.13546e+07	9.17094e+06	9.17688e+06	1.46941e+07	1.48288e+07	1.29715e+07	1.19369e+07	1.46442e+07	1.21224e+07	1.15056e+07	1.48901e+07	9.69869e+06	1.11858e+07	1.21226e+07	1.47794e+07	1.40803e+07	1.32306e+07	1.31587e+07
Com_3121_pos	1-(3,4-dimethoxyphenyl)ethan-1-one oxime	C10 H13 N O3	217.072	5.826	218.079	Invalid mass	No results	No results	1.59623e+07	1.44006e+07	1.57264e+07	9.8446e+06	1.30675e+07	8.8156e+06	1.61288e+07	1.61851e+07	1.4492e+07	1.74195e+07	1.85029e+07	1.74859e+07	1.11049e+07	1.36815e+07	8.19053e+06	1.1731e+07	1.56084e+07	1.37099e+07	1.39185e+07	12896786	1.34614e+07
Com_3124_pos	5-[(10Z)-14-(3,5-dihydroxyphenyl)tetradec-10-en-1-yl]benzene-1,3-diol	C26 H36 O4	412.259	10.555	413.266	Invalid mass	No results	No results	2.44613e+06	2.96806e+06	3.4607e+06	4.58143e+06	4.28589e+06	4.83086e+06	1.60574e+07	5.00782e+06	4.55602e+06	3.52819e+06	3.89684e+06	3.76219e+06	3.63846e+06	3.07212e+06	3.54594e+06	3.73556e+06	3.15222e+06	2.52869e+06	3.53209e+06	3.47495e+06	3.54567e+06
Com_3138_pos	Colchicine	C22 H25 N O6	798.328	5.024	400.171	Invalid mass	No results	No results	1.27919e+06	1.43005e+06	1.47254e+06	1.11748e+07	1.16501e+06	940319	960571	1.03433e+06	844376	914348	1.05151e+06	1.06048e+06	941421	1.153e+06	987090	1.11274e+06	1.01778e+06	1.0073e+06	970926	899296	995994
Com_3149_pos	UMP	C9 H13 N2 O9 P	324.036	1.899	325.043	No results	No results	Full match	1.33391e+07	1.50383e+07	7.97267e+06	1.10865e+07	9.30235e+06	7.87103e+06	6.50392e+06	6.79685e+06	5.94814e+06	5.98196e+06	9.01915e+06	1.0699e+07	8.39499e+06	7.48619e+06	1.67083e+07	9.03436e+06	4.84309e+06	6.41433e+06	9.29113e+06	8.73564e+06	8.68124e+06
Com_3150_pos	4-(2-methoxyphenyl)-1-(3-phenyl-1,2,4-thiadiazol-5-yl)piperidine	C20 H21 N3 O S	351.142	5.376	352.149	Full match	No results	No results	7.499e+06	7.07897e+06	7.11417e+06	7.37467e+06	7.59959e+06	1.23397e+07	7.05115e+06	8.645e+06	1.13394e+07	7.68988e+06	9.08008e+06	8.15566e+06	5.42466e+06	7.65014e+06	1.18688e+07	7.9876e+06	7.6517e+06	5.75989e+06	8.64133e+06	7.60688e+06	8.86138e+06
Com_3158_pos	4-[4-phenyl-3,6-dihydro-1(2H)-pyridinyl]butanoic acid hydrochloride	C15 H19 N O2	267.119	5.122	268.126	Invalid mass	No results	No results	5.94636e+06	8.04198e+06	2.30622e+06	2.77039e+06	3.75458e+06	7.91505e+06	6.20368e+06	1.05963e+07	1.24201e+07	9.20556e+06	1.78871e+07	6.36269e+06	8.9779e+06	1.0246e+07	2.09673e+07	1.04016e+07	8.90233e+06	4.6589e+06	1.01055e+07	8.84184e+06	7.72418e+06
Com_3174_pos	DL-Panthenol	C9 H19 N O4	205.132	4.799	206.139	No results	No results	Full match	8.24836e+06	1.03229e+07	9.39813e+06	4.0565e+06	8.00344e+06	1.22021e+07	3.36414e+06	3.78088e+06	8.1215e+06	4.17019e+06	5.13206e+06	4.8433e+06	6.30274e+06	2.4769e+06	1.3221e+07	4.11925e+06	4.92504e+06	3.147e+06	4.90524e+06	4.99125e+06	5.18522e+06
Com_3178_pos	5-trans prostaglandin F2汕	C20 H34 O5	376.222	7.604	377.23	Invalid mass	No results	No results	1.21032e+06	952554	716784	2.56796e+06	1.03043e+06	1.21736e+07	2.50711e+06	468297	1.05666e+06	471566	617179	790970	5.42458e+06	625423	1.00135e+06	576089	309451	743033	1.3919e+06	1.23195e+06	1.0953e+06
Com_3206_pos	Indole-3-propionic acid	C11 H11 N O2	189.079	4.893	190.086	No results	Full match	Full match	3.11828e+06	3.90256e+06	4.54571e+06	2.63485e+06	3.47586e+06	3.03316e+06	1.28277e+06	632015	1.62959e+06	3.27133e+06	3.00375e+06	3.00104e+06	1.67229e+06	1.86323e+06	2.80238e+06	2.05501e+07	4.0246e+06	1.4518e+06	2.10911e+06	1.54205e+06	2.02446e+06
Com_3208_pos	L-Homocitrulline	C7 H15 N3 O3	189.111	2.128	190.119	No results	No results	Full match	467476	483491	454242	414976	511593	473763	897823	437840	2.5917e+06	3.96336e+06	8.06604e+06	2.11986e+07	361373	441158	1.87457e+06	1.81098e+06	472760	460345	1.96366e+06	1.86117e+06	1.91406e+06
Com_3219_pos	VQH	C16 H26 N6 O5	382.197	4.767	383.204	Full match	No results	No results	8.87779e+06	1.13199e+07	8.89098e+06	6.73604e+06	5.22265e+06	8.01269e+06	1.19492e+07	1.44297e+07	1.08239e+07	9.62605e+06	9.51832e+06	1.04203e+07	1.11937e+07	1.1791e+07	1.04043e+07	8.21231e+06	1.21867e+07	1.02679e+07	1.07747e+07	8.9899e+06	9.82377e+06
Com_3238_pos	N1-(3-pyridyl)-4-[(dipropylamino)sulfonyl]benzamide	C18 H23 N3 O3 S	361.148	2.403	362.156	Invalid mass	No results	No results	1.08765e+07	1.26595e+07	1.29444e+07	8.28759e+06	1.41037e+07	8.60038e+06	6.18721e+06	6.97642e+06	8.07228e+06	8.67638e+06	1.58051e+07	1.0226e+07	7.39883e+06	9.34329e+06	8.61381e+06	6.23886e+06	5.01662e+06	1.0805e+07	1.445e+07	1.21185e+07	9.85162e+06
Com_3246_pos	JWH 412 N-(5-hydroxypentyl) metabolite	C24 H22 F N O2	375.164	4.76	376.172	Full match	No results	No results	9.21227e+06	1.23874e+07	9.38657e+06	1.05827e+07	1.16185e+07	7.36845e+06	7.96087e+06	6.8584e+06	6.72744e+06	6.80739e+06	1.13447e+07	1.30843e+07	8.9071e+06	7.78832e+06	5.48838e+06	5.53211e+06	4.67649e+06	6.66528e+06	9.56579e+06	7.56628e+06	8.54522e+06
Com_3264_pos	Perillartine	C10 H15 N O	165.116	5.661	166.123	Full match	No results	No results	9.04647e+06	1.0137e+07	9.06702e+06	1.01448e+07	9.4847e+06	1.16634e+07	1.17735e+07	1.18499e+07	1.21423e+07	1.1118e+07	1.45776e+07	1.38183e+07	7.26376e+06	8.43534e+06	9.86491e+06	1.14696e+07	1.05237e+07	8.12038e+06	9.92516e+06	1.02811e+07	1.03952e+07
Com_3268_pos	7-(3,4-dihydroxyphenyl)-5-hydroxy-1-(4-hydroxyphenyl)heptan-3-one	C19 H22 O5	330.148	9.491	331.156	Full match	No results	No results	7.08605e+06	5.95749e+06	4.83842e+06	1.04451e+07	5.15466e+06	9.57252e+06	4.70095e+06	3.41902e+06	8.25259e+06	4.37592e+06	4.49165e+06	5.83539e+06	1.06095e+07	7.63457e+06	6.36246e+06	3.1814e+06	5.11197e+06	9.10834e+06	1.09676e+07	7.54796e+06	7.44627e+06
Com_3285_pos	4-(allylsulfanyl)-1-phenyl-1H-pyrazolo[3,4-d]pyrimidine	C14 H12 N4 S	268.083	5.663	269.09	Invalid mass	No results	No results	3.83755e+06	6.54728e+06	6.63781e+06	6.51112e+06	7.78875e+06	9.27555e+06	1.0595e+07	9.57631e+06	1.24214e+07	1.0959e+07	1.6235e+07	1.74429e+07	8.3868e+06	8.84606e+06	9.63895e+06	6.23809e+06	1.62972e+07	6.03677e+06	1.40901e+07	1.0256e+07	1.34519e+07
Com_3291_pos	Spermine	C10 H26 N4	202.216	1.02	203.223	No results	No results	Full match	4.29397e+06	2.09265e+06	4.65331e+06	6.21289e+06	4.3445e+06	8.93327e+06	1.14186e+07	6.70742e+06	1.43753e+07	1.00356e+07	8.24763e+06	1.0695e+07	8.72019e+06	6.19229e+06	2.41089e+06	2.39176e+06	7.16183e+06	2.91097e+06	9.29653e+06	8.4564e+06	8.24053e+06
Com_3301_pos	3-(3,4-dimethylphenyl)-3,4-dihydro-1,2,3-benzotriazin-4-one	C15 H13 N3 O	502.217	1.483	503.223	Invalid mass	No results	No results	1.09658e+07	7.38945e+06	1.45085e+07	10246672	6.113e+06	8.56662e+06	4.42598e+06	4.32725e+06	4.48395e+06	6.43934e+06	5.53477e+06	5.06253e+06	5.99081e+06	4.95443e+06	1.62534e+07	9.36562e+06	4.9768e+06	4.90493e+06	4.9259e+06	7.08905e+06	5.83938e+06
Com_3307_pos	morpholino(quinolin-6-yl)methanone	C14 H14 N2 O2	242.109	4.726	243.116	Invalid mass	No results	No results	8.42525e+06	9.30998e+06	6.08359e+06	4.58959e+06	6.11464e+06	7.53147e+06	7.47113e+06	8.41031e+06	8.03028e+06	8.64189e+06	1.13134e+07	9.73322e+06	9.23231e+06	9.1273e+06	1.94285e+07	1.062e+07	9.32544e+06	6.8159e+06	7.01719e+06	7.10699e+06	7.07459e+06
Com_3356_pos	4-oxododecanedioic acid	C12 H20 O5	261.158	4.989	262.165	Invalid mass	No results	No results	3.39028e+06	1.95725e+06	2.30161e+06	2.16827e+06	2.47868e+06	2.32872e+06	7.82828e+06	4.18648e+06	8.93758e+06	1.10695e+07	1.84609e+07	9.3534e+06	1.80605e+06	269239	2.85305e+06	5.65366e+06	6.07862e+06	4.56868e+06	5.1662e+06	4.81749e+06	4.16069e+06
Com_3426_pos	N2-ethyl-N4-isopropyl-6-(methylthio)-1,3,5-triazine-2,4-diamine	C9 H17 N5 S	227.121	6.069	228.129	Full match	No results	No results	4.93458e+06	6.22948e+06	8.8524e+06	9.65483e+06	6.09677e+06	3.49738e+06	5.75338e+06	3.6401e+06	6.4895e+06	7.18495e+06	5.91599e+06	4.84973e+06	4.59996e+06	6.19285e+06	4.10626e+06	7.75743e+06	4.9756e+06	5.04332e+06	6.4619e+06	5.44001e+06	5.89908e+06
Com_3463_pos	Cyclopentyl fentanyl-d5	C25 H27 [2]H5 N2 O	381.285	8.908	382.293	Invalid mass	No results	No results	1.94598e+06	3.20959e+06	2.67251e+06	7.05193e+06	2.95896e+06	5.54074e+06	1.35442e+07	8.44809e+06	1.12645e+07	2.97239e+06	1.57862e+06	2.61761e+06	1.64411e+06	499701	867000	2.03939e+06	2.55552e+06	501567	4.81686e+06	4.09654e+06	3.70545e+06
Com_3473_pos	1-morpholino-3-(4-nitrophenoxy)propan-2-ol	C13 H18 N2 O5	282.119	5.26	283.127	Invalid mass	No results	No results	6.80404e+06	7.24557e+06	9.27672e+06	1.80984e+06	9.45143e+06	4.41761e+06	2.13111e+06	1.69694e+06	1.84001e+06	2.99209e+06	3.76306e+06	4.38065e+06	8197989	1.37917e+07	7.40956e+06	3.3901e+06	2.16369e+06	9.33427e+06	8.15745e+06	4.86892e+06	5.49367e+06
Com_3479_pos	4-Methoxycinnamic Acid	C10 H10 O3	178.063	5.218	179.07	No results	No results	Full match	7.07586e+06	7.54565e+06	6.86717e+06	9.27964e+06	6.81717e+06	9.2958e+06	7.00291e+06	6.36052e+06	8.36512e+06	7.05672e+06	7.13738e+06	6.74246e+06	6.22517e+06	1.37759e+07	6.64718e+06	5.96125e+06	5.50363e+06	5.45577e+06	6.14371e+06	7.40184e+06	7.97482e+06
Com_3491_pos	1-Methylguanine	C6 H7 N5 O	165.065	4.824	166.072	Full match	No results	Full match	7.1969e+06	7.80638e+06	4.932e+06	7.76156e+06	5.29363e+06	5.65433e+06	8.67422e+06	8.04633e+06	8.78236e+06	1.01981e+07	9.54152e+06	1.01772e+07	9.15704e+06	9.86932e+06	1.19589e+07	9.35136e+06	7.11509e+06	1.28148e+07	1.28069e+07	7.40906e+06	8.4659e+06
Com_3509_pos	GRH	C14 H24 N8 O4	368.196	7.077	369.203	Invalid mass	No results	No results	4.92193e+06	1.08159e+07	4.28693e+06	2.31145e+06	6.44161e+06	1.03996e+07	195245	268791	315444	293706	420012	366399	1.22507e+06	1.54429e+06	996568	2.43701e+06	1.06316e+06	1.26513e+06	3.56547e+06	2.7196e+06	2.59052e+06
Com_3525_pos	7H-naphtho[1,8-bc]acridin-7-one	C20 H11 N O	281.088	5.751	282.095	Invalid mass	No results	No results	8.42263e+06	9.10731e+06	9.43614e+06	8.54147e+06	1.09879e+07	9.47977e+06	1.27205e+07	1.22496e+07	1.24815e+07	1.34586e+07	1.71504e+07	1.23403e+07	5.93721e+06	6.6076e+06	6.79968e+06	9.32071e+06	5.65781e+06	5.85443e+06	9.71985e+06	9.18114e+06	9.8817e+06
Com_3529_pos	SNH	C13 H20 N6 O6	356.14	8.831	357.147	Invalid mass	No results	No results	6.17953e+06	8.32229e+06	8.58718e+06	4.62533e+06	1.06452e+07	6.00312e+06	1.31685e+07	1.23057e+07	1.28785e+07	1.18878e+07	1.04985e+07	6.9646e+06	5.7038e+06	6.63637e+06	5.83941e+06	8.71965e+06	1.27393e+07	6.35444e+06	9.24073e+06	9.86823e+06	7.54341e+06
Com_3542_pos	3-methyl-5-oxo-5-(4-toluidino)pentanoic acid	C13 H17 N O3	235.121	5.3	236.128	Full match	No results	No results	4.24489e+06	3.23735e+06	3.04129e+06	3.7735e+06	2.79605e+06	2.33427e+06	11787878	8.35526e+06	1.2842e+07	8.00081e+06	1.63975e+07	1.33372e+07	5.53487e+06	4.63072e+06	5.41204e+06	5.77873e+06	3.54521e+06	6.03514e+06	6.88753e+06	6.6224e+06	9.08349e+06
Com_3548_pos	Nor-9-carboxy-汛9-THC	C21 H28 O4	344.195	4.794	345.203	Invalid mass	No results	No results	7.50856e+06	4.55009e+06	5.98873e+06	5.71736e+06	1.25042e+06	6.3487e+06	791227	231229	1.23632e+06	782129	1.30353e+06	1.39745e+06	475975	267464	1.74854e+07	5.16588e+06	353667	286893	3.48183e+06	2.86845e+06	2.94742e+06
Com_3581_pos	Sakuranin	C22 H24 O10	470.123	7.038	471.131	Invalid mass	No results	No results	5.9091e+06	3.04608e+06	4.87229e+06	3.14242e+06	4.82762e+06	3.6471e+06	4.351e+06	8.50134e+06	7.53314e+06	6.11482e+06	5.06355e+06	8.32224e+06	4.34231e+06	7.64585e+06	3.74972e+06	4.81544e+06	1.44153e+07	5.11224e+06	6.59265e+06	5.35258e+06	5.35735e+06
Com_3609_pos	5-Hydroxyindole	C8 H7 N O	133.053	5.254	134.06	No results	No results	Full match	7.79653e+06	7.26321e+06	5.47636e+06	6.07274e+06	7.90475e+06	6.03294e+06	5.54033e+06	7.02731e+06	6.13239e+06	7.28316e+06	7.70046e+06	7.50935e+06	9.34991e+06	9.66031e+06	8.93263e+06	9.69403e+06	5.88951e+06	1.17756e+07	6.5982e+06	7.65726e+06	9.19944e+06
Com_3657_pos	Coenzyme Q2	C19 H26 O4	318.187	9.999	319.194	Invalid mass	No results	No results	5.49573e+06	5.44346e+06	6.24155e+06	8.7269e+06	7.26124e+06	7.80966e+06	7.06739e+06	6.60771e+06	9.30485e+06	6.37997e+06	3.50162e+06	4.77508e+06	8.64156e+06	5.34028e+06	6.25615e+06	3.05855e+06	6.16531e+06	6.7739e+06	7.53741e+06	7.40893e+06	7.67826e+06
Com_3662_pos	MJN110	C22 H21 Cl2 N3 O4	461.095	4.771	462.102	Invalid mass	No results	No results	7.27705e+06	5.62692e+06	6.24488e+06	4.80902e+06	4.89126e+06	1.84385e+06	1.24174e+07	1.31922e+07	6.34994e+06	1.07199e+07	6.46611e+06	8.59445e+06	7.27649e+06	9.33191e+06	1.07559e+07	7.92529e+06	2.10462e+06	6.65459e+06	8.17377e+06	6.14798e+06	5.19956e+06
Com_3704_pos	6??-Hydroxytestosterone	C19 H28 O3	304.201	7.637	305.209	Invalid mass	No results	No results	7.54583e+06	6.14632e+06	10821674	8.23422e+06	7.00258e+06	8.35332e+06	1.21424e+07	1.32974e+07	6.55476e+06	9.64904e+06	1.10176e+07	1.19763e+07	5.63122e+06	7.88177e+06	2.66848e+06	7.05351e+06	4.72074e+06	1.03844e+07	8.71395e+06	8.82574e+06	8.15975e+06
Com_3708_pos	4-amino-2-(2,4-dimethoxyanilino)-5-pyrimidinecarbonitrile	C13 H13 N5 O2	271.103	4.059	272.11	Invalid mass	No results	No results	1.25165e+07	8.29875e+06	6.32484e+06	8.1123e+06	8.34903e+06	592211	7.83473e+06	8.99328e+06	5.67811e+06	9.71256e+06	6.23539e+06	6.7393e+06	1.28897e+06	2.19078e+06	689618	4791270	1.85305e+06	5.60161e+06	5.21239e+06	4.89678e+06	4.71542e+06
Com_3740_pos	IPK	C17 H32 N4 O4	356.243	4.844	357.25	Full match	No results	No results	1.34348e+06	1.61043e+06	1.27289e+06	1.47356e+06	1.42534e+06	4.86878e+06	2.02087e+06	2.53347e+06	5.58847e+06	2.06947e+06	6.73148e+06	2.73626e+06	4.8315e+06	5.34929e+06	1.60141e+07	2.46096e+06	1.3245e+06	3.46792e+06	3.51859e+06	3.34603e+06	3.0015e+06
Com_3768_pos	INH	C16 H26 N6 O5	382.197	4.901	383.204	Full match	No results	No results	1.48153e+06	2.96549e+06	1.92442e+06	1.9159e+06	934436	4.39271e+06	8.42472e+06	1.33126e+07	9.96466e+06	8.93332e+06	1.54362e+07	9.33151e+06	3.98615e+06	4.02857e+06	1.22519e+07	6.62263e+06	5.45117e+06	3.22281e+06	5.14008e+06	4.96537e+06	4.82421e+06
Com_3775_pos	SLK	C15 H30 N4 O5	346.221	2.306	347.229	Full match	No results	No results	853086	1.0809e+06	772275	960203	701932	9.25794e+06	1.16541e+06	1.04386e+06	2.02255e+06	1.15234e+06	2.40665e+06	939819	1.19868e+06	1.91307e+06	7.86668e+06	1.33846e+06	1.05191e+06	1.50267e+06	2.27158e+06	2.18777e+06	2.06684e+06
Com_3778_pos	2-({2-[(3-methyl-5-cinnolinyl)amino]-2-oxoethyl}sulfanyl)acetic acid	C13 H13 N3 O3 S	291.072	5.478	292.079	Invalid mass	No results	No results	4.30154e+06	3.93164e+06	3.96577e+06	4.85901e+06	2.23906e+06	2.93195e+06	562922	523665	617893	461442	572919	753981	8.66443e+06	2.53996e+06	2.1902e+06	1.60754e+06	495405	1.36487e+06	2.44427e+06	2.33045e+06	3.29494e+06
Com_3786_pos	LDGTS 15:0	C25 H49 N O6	459.356	8.996	460.363	No results	Full match	No results	111608	129697	132857	4.68551e+06	244286	932954	3.59182e+06	353901	5.49805e+06	278765	135202	338161	8.63644e+06	205191	146476	125530	306950	355303	1.15119e+06	795955	906176
Com_3789_pos	(6E,10E)-3,7,11,15-tetramethylhexadeca-1,6,10,14-tetraene-3,5,9-triol	C20 H34 O3	339.277	7.529	340.284	Invalid mass	No results	No match	763964	756821	640011	2.32789e+06	637466	1.94339e+06	4.06855e+06	3.64776e+06	1.11129e+06	1.8217e+06	1.87936e+06	4.01039e+06	5.87795e+06	1.02571e+07	626540	443719	1.74501e+06	1.21918e+07	1.61204e+06	2.35224e+06	2.4068e+06
Com_3808_pos	Deoxylimonin	C26 H30 O7	454.197	5.759	455.204	Invalid mass	No results	No results	184090	164078	221144	208718	155775	460856	260646	191767	375247	277646	440933	368644	138013	120030	1.5607e+07	1.23468e+06	146622	147063	828761	680000	815025
Com_3856_pos	N-{[5-(tert-butyl)-2-thienyl]carbonyl}-N'-(6-methyl-2-pyridyl)urea	C16 H19 N3 O2 S	317.122	4.171	318.13	Invalid mass	No results	No results	8.40156e+06	7.3386e+06	6.81171e+06	4.58969e+06	6.95427e+06	7.09764e+06	6.05464e+06	1.00067e+07	5.13575e+06	8.31764e+06	8.49596e+06	4.16835e+06	5.95154e+06	8.44551e+06	1.53908e+07	1.32449e+07	1.05449e+07	9.01817e+06	8.18298e+06	7.98684e+06	7.36406e+06
Com_3858_pos	2,6-Di-tert-butyl-1,4-benzoquinone	C14 H20 O2	220.146	6.182	221.154	Full match	No results	No results	6.67108e+06	6.78664e+06	5.04147e+06	8.07937e+06	2.57649e+06	3.90441e+06	1.05359e+06	730110	1.37541e+06	1.10586e+06	1.24017e+06	895283	1.30704e+06	1.28812e+06	1.01296e+06	1.30816e+06	566216	1.8383e+06	1.64001e+06	1.41588e+06	1.31422e+06
Com_3870_pos	HRH	C18 H28 N10 O4	448.232	5.389	449.24	Invalid mass	No results	No results	2.00487e+06	1.12121e+06	3.64535e+06	2.22409e+06	502727	1.11506e+06	896983	894138	1.48477e+06	956858	1.22662e+06	1.00067e+06	746125	552872	1.52594e+07	1.7218e+06	950744	604721	1.52408e+06	1.91178e+06	2.05034e+06
Com_3875_pos	3-[(5-nitropyridin-2-yl)oxy]-1H-indazole	C12 H8 N4 O3	256.061	5.858	257.069	Invalid mass	No results	No results	3.87777e+06	1.94751e+06	2.69769e+06	1.21654e+06	1.39396e+06	8.92689e+06	1.71899e+06	2.28145e+06	2.20582e+06	1.75719e+06	1.86522e+06	1.77517e+06	1.17896e+06	1.7315e+06	1.42563e+06	1.55881e+06	2.23791e+06	1.50106e+06	2.1355e+06	1.54261e+06	1.61927e+06
Com_3884_pos	ENK	C15 H27 N5 O7	371.18	1.474	372.188	Invalid mass	No results	No results	7.64184e+06	7.80843e+06	7.12688e+06	6.21893e+06	6.97514e+06	7.98911e+06	5.80284e+06	7.31612e+06	7.12485e+06	8.45509e+06	7.97694e+06	6.12003e+06	8.32225e+06	9.21113e+06	7.59481e+06	1.12692e+07	9.40286e+06	9.75522e+06	6.6865e+06	9.33439e+06	7.17387e+06
Com_3904_pos	3-(allylsulfanyl)-4-[4-(benzyloxy)phenyl]-5-methyl-4H-1,2,4-triazole	C19 H19 N3 O S	337.126	5.45	338.133	Full match	No results	No results	1.61675e+06	2.91533e+06	3.23618e+06	3.38694e+06	3.29455e+06	3.09883e+06	1.35724e+06	1.48691e+07	2.40374e+06	5.72282e+06	3.59923e+06	3.63105e+06	2.377e+06	2.69349e+06	2.25334e+06	5.80826e+06	6.62627e+06	3.14129e+06	2.84961e+06	3.03509e+06	2.81533e+06
Com_3942_pos	1H-indole-2,3-dione 3-[N-(5,6-diphenyl-1,2,4-triazin-3-yl)hydrazone]	C23 H16 N6 O	392.145	5.588	393.152	Invalid mass	No results	No results	2.36194e+06	1.69082e+06	3.0172e+06	1.96367e+06	1.11132e+06	1.21883e+06	1.15276e+06	832707	1.68545e+06	1.44345e+06	1.33222e+06	1.68384e+06	827096	833327	1.47681e+07	1.63828e+06	1.00405e+06	737834	2.17128e+06	1.62499e+06	1.78563e+06
Com_3968_pos	PC (16:2e/4:0)	C28 H54 N O7 P	547.364	9.975	548.371	No results	Full match	Full match	224671	201628	228189	2.28944e+06	260292	2.33308e+06	1.68352e+06	411592	3.48156e+06	222358	168120	223079	8.00213e+06	185362	314529	164842	216223	232706	771231	724687	589819
Com_3991_pos	4-methyl-2-oxo-1,2-dihydroquinoline-3-carbonitrile	C11 H8 N2 O	184.064	6.061	185.071	Full match	No results	No results	8.45124e+06	7.41517e+06	8.31254e+06	5.71218e+06	7.37123e+06	4.40489e+06	9.32163e+06	8.00614e+06	8.94007e+06	8.624e+06	8.37189e+06	7.58464e+06	7.92575e+06	1.0153e+07	6.22047e+06	1.28404e+07	1.14081e+07	9.15992e+06	8.86115e+06	8.35224e+06	7.88695e+06
Com_4021_pos	1-(4-benzoylpiperidino)-2-[(4-chlorophenyl)thio]ethan-1-one	C20 H20 Cl N O2 S	400.22	5.228	401.228	Invalid mass	No results	No results	565886	476639	1.5102e+06	7.50709e+06	595891	497350	486424	441990	1.01737e+06	491735	683283	511065	1.09941e+06	1.39412e+06	1.77344e+06	816315	697007	807573	552028	594220	555865
Com_4027_pos	QKK	C17 H34 N6 O5	380.273	9.451	381.278	Invalid mass	No results	No results	670001	1.84186e+06	664157	4.83782e+06	188071	3.15919e+06	1.89027e+06	1.20498e+06	4.13111e+06	422923	124420	1.10115e+06	7.82679e+06	105340	5.96998e+06	127544	805274	932324	2.62312e+06	2.19761e+06	1.82304e+06
Com_4029_pos	3-hydroxyquinuclidine-3-carbonitrile hydrochloride	C8 H12 N2 O	152.095	4.813	153.102	Full match	No results	No results	7.18939e+06	8.2367e+06	7.15865e+06	7.21379e+06	6.79174e+06	8.34924e+06	8.31157e+06	9.72711e+06	9.88263e+06	9.66367e+06	1.20097e+07	1.32924e+07	6.34128e+06	7.17543e+06	9.78919e+06	8.52645e+06	8.13764e+06	5.91102e+06	7.76223e+06	8.3113e+06	8.23843e+06
Com_4039_pos	1-[(3,5-dimethyl-4-isoxazolyl)sulfonyl]-4-(2-pyridinyl)piperazine	C14 H18 N4 O3 S	322.114	5.582	323.121	Invalid mass	No results	No results	9.43881e+06	4.40106e+06	4.55765e+06	5.22955e+06	4.4494e+06	8.31107e+06	4.41671e+06	4.61363e+06	4.30845e+06	4.66572e+06	5.03728e+06	4.76012e+06	6.46266e+06	4.334e+06	3.70767e+06	4.24576e+06	6.37761e+06	3.61659e+06	6.79483e+06	5.00774e+06	5.87407e+06
Com_4044_pos	N-{4-[(2R,3R)-3-(Hydroxymethyl)-5-oxo-2-morpholinyl]phenyl}acetamide	C13 H16 N2 O4	264.111	4.847	265.119	Full match	No results	Full match	6.99424e+06	7.94856e+06	6.37867e+06	4.83114e+06	5.91618e+06	7.19881e+06	7.30108e+06	9.63984e+06	7.29282e+06	7.82715e+06	8.96754e+06	8.35134e+06	7.76484e+06	6.83244e+06	1.00509e+07	8.17094e+06	6.38571e+06	6.97013e+06	6.60628e+06	6.9917e+06	7.13368e+06
Com_4065_pos	5汐-Pregnan-3,20-dione	C21 H32 O2	316.238	10.475	317.245	Invalid mass	No results	No results	308465	357656	468719	6.56113e+06	352449	2.91341e+06	8.16865e+06	3.17965e+06	1.03019e+07	1.34813e+06	171774	530380	3.033e+06	129575	163416	202444	224486	157949	857363	1.09266e+06	813873
Com_4072_pos	1,7-bis(4-hydroxyphenyl)-5-methoxyheptan-3-one	C20 H24 O4	350.151	1.959	351.158	Invalid mass	No results	No results	3.23414e+06	3.40132e+06	2.9241e+06	1.2705e+06	2.3805e+06	2.12531e+06	1.11361e+06	1.45712e+06	1.22026e+06	2.24842e+06	2.7776e+06	2.32362e+06	4.39049e+06	1.01231e+07	7.16317e+06	1.40548e+07	5.59277e+06	5.3392e+06	3.97167e+06	3.63828e+06	3.37669e+06
Com_4088_pos	3'-O-Methylcytidine	C10 H15 N3 O5	257.101	3.09	258.109	No results	Full match	No results	9.77686e+06	7.62795e+06	6.27569e+06	7.14513e+06	8.67859e+06	6.43493e+06	9.06091e+06	6.90649e+06	7.58528e+06	1.11733e+07	1.33072e+07	9.50393e+06	3.4008e+06	5.73972e+06	7.0814e+06	6.28539e+06	3.63611e+06	7.04941e+06	9.93686e+06	7.72629e+06	7.72439e+06
Com_4119_pos	Celestolide	C17 H24 O	244.18	8.409	245.187	Invalid mass	No results	No results	6.22784e+06	7.47848e+06	1.02928e+07	2.92127e+06	8.89973e+06	461546	9.83098e+06	5.05633e+06	2.15779e+06	6.29915e+06	3.60989e+06	2.73743e+06	1.08066e+06	735652	371675	977727	401696	967318	4.27022e+06	3.58869e+06	3.39445e+06
Com_4121_pos	6 汕-Hydroxycortisol	C21 H30 O6	360.19	5.071	361.198	Invalid mass	No results	No results	1.12498e+06	1.17137e+06	1.15779e+06	1.43912e+06	1.34677e+06	8.0469e+06	845782	563883	1.55909e+06	686886	1.01737e+06	801401	3.71701e+06	1.69439e+06	7.49843e+06	1.47195e+06	760875	1.73426e+06	1.36764e+06	1.32983e+06	1.39674e+06
Com_4126_pos	Norfloxacin	C16 H18 F N3 O3	319.128	2.276	320.135	Invalid mass	No results	No results	5.07119e+06	6.46908e+06	6.71794e+06	3.18166e+06	5.31189e+06	3.05858e+06	4.48566e+06	5.93222e+06	3.55558e+06	5.94033e+06	5.27412e+06	3.64606e+06	3.99607e+06	9.26017e+06	5.58086e+06	9.01091e+06	1.14717e+07	9.56936e+06	7.90978e+06	6.15541e+06	6.17044e+06
Com_4149_pos	N-Desmethyl sildenafil	C21 H28 N6 O4 S	460.196	9.074	461.204	Invalid mass	No results	No results	2.30761e+06	2.65113e+06	3.79565e+06	7.13209e+06	4.40457e+06	5.13966e+06	6.12985e+06	2.10446e+06	3.54874e+06	1.6552e+06	950380	1.84029e+06	6.0686e+06	1.81832e+06	2.44428e+06	701872	1.09451e+06	1.92163e+06	4.97172e+06	4.25397e+06	3.96635e+06
Com_4151_pos	(㊣)13-HpODE	C18 H32 O4	294.217	9.484	295.224	Invalid mass	No results	No results	3.22041e+06	3.05729e+06	2.0533e+06	6377969	4.01609e+06	7.94508e+06	2.43985e+06	2.28397e+06	4.22613e+06	2.85284e+06	2.4361e+06	1.8738e+06	5.30936e+06	2.8186e+06	6.08125e+06	4.59484e+06	3.17584e+06	1.03923e+06	4.60005e+06	4.04974e+06	4.21777e+06
Com_4159_pos	VNK	C15 H29 N5 O5	359.216	5.163	360.224	Full match	No results	No results	8.04763e+06	6.65868e+06	6.94102e+06	7.11568e+06	5.15141e+06	6.67124e+06	6.42833e+06	6.28051e+06	5.74129e+06	5.09156e+06	7.06658e+06	4.96637e+06	7.21337e+06	8.45745e+06	7.64345e+06	7.58684e+06	6.66015e+06	5.86789e+06	7.97282e+06	6.45235e+06	6.66273e+06
Com_4161_pos	N1-(4-cyclohexylphenyl)-2-[(4-methylphenyl)thio]acetamide	C21 H25 N O S	361.148	3.788	362.156	Invalid mass	No results	No results	7.54819e+06	1.12983e+07	9.38649e+06	4.83455e+06	8.5473e+06	5.29488e+06	3.7783e+06	4.54079e+06	4.25575e+06	3.97182e+06	5.76205e+06	7.26628e+06	5.13935e+06	6.36676e+06	7.23367e+06	4.56456e+06	3.17515e+06	4.99413e+06	5.53367e+06	5.11123e+06	4.47972e+06
Com_4175_pos	trans-Clovamide	C18 H17 N O7	359.098	5.528	360.105	Invalid mass	No results	No results	10211695	1.11322e+07	1.00997e+07	6.55073e+06	7.19938e+06	5.90088e+06	1.72265e+06	1.58569e+06	1.85489e+06	3.27546e+06	2.92087e+06	2.27159e+06	3.34136e+06	1.10699e+06	2442165	1.76696e+06	421817	994887	4.67984e+06	3.73933e+06	3.36591e+06
Com_4179_pos	7-methylpyrimido[4,5-d]pyrimidin-4-amine	C7 H7 N5	183.051	2.328	184.058	Invalid mass	No results	No results	1.04243e+07	1.04172e+07	8.7585e+06	5.59327e+06	1.1618e+07	5.12645e+06	6.45372e+06	7.42774e+06	7.61857e+06	1.02676e+07	1.20651e+07	1.31439e+07	3.95607e+06	4.38415e+06	4.37203e+06	5.1169e+06	2.843e+06	3.44481e+06	6.81909e+06	6.66277e+06	6.63596e+06
Com_4197_pos	2-(2,6-difluorophenyl)-5-methyl-1,3-thiazol-4-ol	C10 H7 F2 N O S	227.025	1.975	228.032	Invalid mass	No results	No results	7.6356e+06	8.56094e+06	5.05508e+06	4.30701e+06	6.06492e+06	7.8223e+06	8.74334e+06	1.23805e+07	8.88561e+06	7.96729e+06	1.23452e+07	9.36075e+06	4.71239e+06	6.21587e+06	1.00671e+07	9.14074e+06	6.54204e+06	5.79959e+06	7.38489e+06	8.03166e+06	7.86754e+06
Com_4201_pos	Ergosterol peroxide	C28 H44 O3	428.329	9.905	429.337	Full match	No results	No results	613856	1.13497e+06	407253	4.96923e+06	984453	6.21018e+06	9.98014e+06	3.65626e+06	4.44504e+06	1.16618e+06	844979	951866	2.25715e+06	152774	749721	287470	212602	174178	2.31247e+06	2.77916e+06	2.2324e+06
Com_4204_pos	(-)-Erythromycin	C37 H67 N O13	771.406	8.252	772.414	Invalid mass	No results	No results	383845	789255	784724	6.99763e+06	792754	6.44801e+06	415744	172764	293614	100867	85257.2	141138	737841	65107.1	231489	137001	151751	71500.6	1.16854e+06	1.41327e+06	1.10943e+06
Com_4225_pos	Alternariol	C14 H10 O5	258.053	4.302	241.05	Full match	No results	No results	5.8294e+06	7.20004e+06	9.88135e+06	5.28246e+06	5.29745e+06	4.52496e+06	6.31475e+06	4.81156e+06	2.66353e+06	8.46248e+06	6.81302e+06	6.16616e+06	2.3453e+06	4.55343e+06	5.46809e+06	5.46622e+06	7.70211e+06	3.31525e+06	6.63588e+06	4.13866e+06	4.05067e+06
Com_4255_pos	bicyclo[2.2.2]oct-2-en-1-yl 4-methylbenzene-1-sulfonate	C15 H18 O3 S	278.094	2.539	279.101	Invalid mass	No results	No results	8.66657e+06	6.52949e+06	9.7465e+06	4.61347e+06	6.53279e+06	4.73346e+06	4.21149e+06	5.31424e+06	4.22806e+06	4.00234e+06	6.61813e+06	3.77296e+06	3.93028e+06	4.26827e+06	5.23543e+06	2.58039e+06	5.56392e+06	5.00082e+06	4.97769e+06	4.90833e+06	4.76899e+06
Com_4257_pos	PC (14:1e/3:0)	C25 H50 N O7 P	507.332	8.988	508.34	No results	Full match	No results	394261	608098	705437	3.80511e+06	884977	7.62422e+06	4.07526e+06	877938	3.67431e+06	492691	414049	901069	2.47932e+06	123698	951431	534206	241413	140940	1.96203e+06	1.61979e+06	1.4121e+06
Com_4283_pos	4-(beta-D-Glucopyranosyloxy)-2-methylenebutanoic acid	C11 H18 O8	295.128	4.958	296.136	Invalid mass	No results	No results	6.95219e+06	9.3217e+06	9.62007e+06	6.47317e+06	7.59699e+06	7.5416e+06	5.44491e+06	4.0476e+06	3.91142e+06	5.03783e+06	6.30156e+06	5.99322e+06	4.27282e+06	2.74849e+06	2.78649e+06	4.92935e+06	6.48171e+06	2.89968e+06	6.32252e+06	6.32479e+06	5.83071e+06
Com_4313_pos	11(Z),14(Z),17(Z)-Eicosatrienoic acid	C20 H34 O2	306.256	10.305	307.263	Full match	No results	Full match	817238	796507	772298	5.58151e+06	865890	7.45128e+06	2.52103e+06	1.2193e+06	3.39106e+06	810522	212770	588555	6.99665e+06	405449	504402	168990	800663	1.01253e+06	2.45396e+06	2.38105e+06	2.30199e+06
Com_4319_pos	4-Hydroxypropranolol	C16 H21 N O3	275.155	5.897	276.162	Invalid mass	No results	No results	1.22114e+06	493006	248447	1.22194e+06	604494	7.44688e+06	163868	165823	249058	356546	615820	622265	180127	155804	2.92891e+06	331804	314798	194851	1.12277e+06	1.1351e+06	1.1063e+06
Com_4359_pos	4-(tert-butyl)phenyl 3,5-dimethylisoxazole-4-carboxylate	C16 H19 N O3	273.132	2.102	274.139	Invalid mass	No results	No results	5.33864e+06	5.22975e+06	3.7165e+06	4.33009e+06	5.59342e+06	7.15662e+06	5.08217e+06	5.94841e+06	8.92271e+06	7.08614e+06	1.22078e+07	7.46845e+06	6.56664e+06	7.13152e+06	1.23848e+07	7.92221e+06	4.87975e+06	5.79273e+06	6.76886e+06	6.22266e+06	6.95251e+06
Com_4372_pos	5-Methoxyindole-3-Carbaldehyde	C10 H9 N O2	175.064	5.576	176.071	No results	No results	Full match	7.09475e+06	6.06558e+06	5.03505e+06	5.62562e+06	5.88134e+06	5.36368e+06	7.26824e+06	6.92046e+06	7.17551e+06	1.15766e+07	1.01862e+07	1.15114e+07	3.9814e+06	6.9773e+06	6.57355e+06	1.00605e+07	1.04302e+07	5.8032e+06	8.39542e+06	8.2992e+06	8.74333e+06
Com_4380_pos	3-hydroxy-3-(2-pyridylmethyl)indolin-2-one	C14 H12 N2 O2	240.09	5.438	241.097	Full match	No results	No results	5.62448e+06	4.47009e+06	4.16906e+06	4.42769e+06	3.98434e+06	7.29278e+06	6.22278e+06	5.92949e+06	5.5714e+06	6.36532e+06	7.83422e+06	8.8956e+06	6.47441e+06	6.00469e+06	6.48266e+06	8.06168e+06	7.94248e+06	7.45859e+06	6.56849e+06	7.34531e+06	7.76598e+06
Com_4444_pos	2-methyl-2,3,4,5-tetrahydro-1,5-benzoxazepin-4-one	C10 H11 N O2	199.061	5.588	200.068	Invalid mass	No results	No results	6.324e+06	7.72307e+06	6.36691e+06	4.70046e+06	7.21708e+06	4.24356e+06	8.86475e+06	1.15755e+07	7.72057e+06	1.25264e+07	1.17781e+07	1.19843e+07	4.13119e+06	5.2687e+06	3.43958e+06	8.45618e+06	8.21532e+06	5.86357e+06	7.29292e+06	6.56251e+06	6.71721e+06
Com_4451_pos	YLK	C21 H34 N4 O5	422.253	5.285	423.26	Full match	No results	No results	1.47579e+06	1.37625e+06	781529	1.50117e+06	2.09232e+06	7.07825e+06	767699	740629	1.74161e+06	795839	1.71257e+06	1.48955e+06	2.73102e+06	1.75904e+06	4.09569e+06	1.15081e+06	1.26448e+06	1.1798e+06	1.62257e+06	1.5496e+06	1.28234e+06
Com_4466_pos	alpha-Farnesene	C15 H24	204.188	8.404	205.195	No results	No results	Full match	2.65278e+06	2.87419e+06	3.75671e+06	1.65943e+06	3.60498e+06	1.2608e+06	8.98953e+06	4.97548e+06	6.42453e+06	4.35591e+06	2.7559e+06	3.11531e+06	899319	790537	715067	966430	920600	757574	3.35048e+06	2.77002e+06	2.95615e+06
Com_4481_pos	N-[3-(2-methylpyrimidin-4-yl)phenyl]-N'-phenylurea	C18 H16 N4 O	304.138	1.513	305.145	Invalid mass	No results	No results	3.84078e+06	3.33702e+06	3.98255e+06	2.90205e+06	2.62839e+06	5.35352e+06	3.11803e+06	3.08163e+06	4.65052e+06	2.19337e+06	5.17678e+06	3.29991e+06	5.6623e+06	4.00266e+06	1.19115e+07	5.07858e+06	4.40483e+06	4.21298e+06	5.16985e+06	4.43985e+06	4.24608e+06
Com_4506_pos	NKK	C16 H32 N6 O5	388.236	6.044	389.243	Invalid mass	No results	No results	559753	364303	135875	439791	297239	6.91048e+06	86140.8	102733	79175.4	123104	216165	224718	72939	80429.9	1.03501e+06	225250	74736	90097.5	737293	629445	502638
Com_4586_pos	5-acetyl-2,6-dimethyl-1,2,3,4-tetrahydropyridin-4-one	C9 H13 N O2	149.084	5.684	150.091	Invalid mass	No results	No results	3.09063e+06	2.8454e+06	2.65514e+06	2.17737e+06	2.72399e+06	3.32756e+06	8.55172e+06	9.34631e+06	6.82753e+06	7.95252e+06	7.93434e+06	7.42498e+06	2.68692e+06	4.19117e+06	4.13076e+06	5.79189e+06	6.75356e+06	4.33275e+06	4.98416e+06	4.14242e+06	4.04167e+06
Com_4593_pos	16(R)-HETE	C20 H32 O3	342.217	8.078	343.224	Invalid mass	No results	No results	1.31376e+06	1.23493e+06	310823	1.14857e+06	551528	6.67345e+06	548929	259332	3.05179e+06	941293	1.12217e+06	629249	2.61413e+06	201626	2.06878e+06	380504	811173	164698	1.89482e+06	1.66015e+06	1.76248e+06
Com_4602_pos	5-methyl-3-phenyl-4-(1H-pyrazol-5-yl)isoxazole	C13 H11 N3 O	247.069	1.495	248.076	Invalid mass	No results	No results	4.72017e+06	6.96231e+06	5.08127e+06	5.96233e+06	4.93041e+06	4.66175e+06	1.9816e+06	3.54449e+06	4.49276e+06	3.80252e+06	4.0454e+06	4.40467e+06	3.72345e+06	3.32696e+06	6.22862e+06	6.36182e+06	4.20221e+06	4.01253e+06	4.08801e+06	4.38327e+06	5.75542e+06
Com_4621_pos	N-[3-(1H-imidazol-1-yl)propyl]-5-methoxy-1H-indole-2-carboxamide	C16 H18 N4 O2	298.139	5.776	299.146	Invalid mass	No results	No results	6.52549e+06	6.08589e+06	1.80883e+06	2.9742e+06	6.8771e+06	5.93018e+06	1.15568e+06	1.20842e+06	1.27976e+06	1.32737e+06	2.35168e+06	5.22866e+06	1.55596e+06	860387	1.12554e+07	4.59818e+06	2.37172e+06	1.16063e+06	4.14678e+06	3.49068e+06	3.48082e+06
Com_4628_pos	Clofencet-potassium	C13 H11 Cl N2 O3	278.049	1.561	279.056	Invalid mass	No results	No results	2.16369e+06	1.58705e+06	1.74447e+06	2.08497e+06	2.48766e+06	1.42052e+06	3.99298e+06	1.40364e+06	8.21292e+06	1.69613e+06	2.36424e+06	2.57726e+06	1.80329e+06	1.41881e+06	1.15464e+06	1.5382e+06	1.36198e+06	1.34025e+06	1.36258e+06	1.65737e+06	1.51951e+06
Com_4633_pos	PC (2:0/16:2)	C26 H48 N O8 P	533.312	7.066	534.319	No results	Full match	No results	4.38712e+06	6.86748e+06	8.36733e+06	2.75114e+06	7.10746e+06	3.62915e+06	767268	2.44565e+06	967019	3.29127e+06	4.48659e+06	3.16136e+06	2.11558e+06	1.39257e+06	1.07554e+06	1.6135e+06	422587	1.65349e+06	4.0545e+06	2.38016e+06	3.05076e+06
Com_4664_pos	N1-[6-(2-fluorophenoxy)-3-pyridyl]-2-methylacrylamide	C15 H13 F N2 O2	272.095	7.111	273.102	Full match	No results	No results	3.07864e+06	2.65466e+06	4.98069e+06	3.36496e+06	3.05016e+06	2.37854e+06	7.33912e+06	4.36588e+06	4.85641e+06	6.70165e+06	2.37661e+06	3.93758e+06	4.43163e+06	4.09123e+06	3.04897e+06	3.36353e+06	9.17821e+06	5.03534e+06	4.78397e+06	4.3207e+06	4.13691e+06
Com_4673_pos	4-methyl-5-(phenylthio)pyrimidin-2-amine	C11 H11 N3 S	217.069	5.691	218.076	Invalid mass	No results	No results	992380	1.16522e+06	807087	778216	933578	1.04053e+06	8.18519e+06	5.9733e+06	5.62537e+06	1.02208e+07	7.51628e+06	1.02567e+07	421364	618246	857851	1.50528e+06	1.70356e+06	639607	2.26607e+06	2.51978e+06	2.98048e+06
Com_4675_pos	4-(2,3-dihydrobenzo[b]furan-5-yl)pyrimidine-2-thiol	C12 H10 N2 O S	230.055	5.953	231.063	Invalid mass	No results	No results	1.97308e+06	1.04211e+06	960989	575451	1.23126e+06	606558	6.51466e+06	9.85008e+06	8.00142e+06	5.81004e+06	6.65465e+06	7.08685e+06	649562	711634	774990	816832	1.10025e+06	953795	3.1309e+06	2.67389e+06	2.7848e+06
Com_4677_pos	Oleic acid	C18 H34 O2	282.256	10.566	283.263	Full match	No results	No results	507394	666691	531567	5.73267e+06	499945	4.10728e+06	5.49774e+06	2.55546e+06	5.44238e+06	905613	328389	569754	3.06973e+06	234429	380431	316824	729754	306141	1.88335e+06	1.85072e+06	1.60741e+06
Com_4692_pos	Pidotimod	C9 H12 N2 O4 S	244.056	2.154	245.064	No results	Invalid mass	No results	3.90383e+06	7.2416e+06	3.82176e+06	5.6946e+06	5.5057e+06	4.47708e+06	1.47273e+06	1.23784e+06	1.16749e+06	2.92061e+06	4.20852e+06	3.16468e+06	553989	1.61648e+06	1.28426e+06	2.60828e+06	656523	1.22127e+06	2.73252e+06	3.33918e+06	3.41198e+06
Com_4708_pos	2-(cyclopropylimino)-3-(2-thienylmethyl)-1,3-thiazolan-4-one	C11 H12 N2 O S2	274.017	2.574	275.025	Invalid mass	No results	No results	1.86721e+06	2.80721e+06	1.67666e+06	1.16153e+06	1.80923e+06	1.09493e+06	4.90257e+06	3.44826e+06	5.64682e+06	11880768	1.01248e+07	6.69752e+06	596974	657261	824460	1.54218e+06	716473	653956	3.62303e+06	2.88287e+06	3.23126e+06
Com_4755_pos	Artemisinin	C15 H22 O5	586.275	5.887	587.282	Invalid mass	No results	No results	538800	502583	403908	1.34015e+06	548801	795217	442959	463834	615254	491735	498505	465367	356338	335851	1.05996e+07	1.52583e+06	339994	422578	1.17975e+06	1.16085e+06	975107
Com_4790_pos	7汐-Hydroxytestosterone	C19 H28 O3	282.219	8.318	283.227	Invalid mass	No results	No results	662715	547457	450875	1.02248e+06	642016	6.1253e+06	1.58192e+06	1.09131e+06	2.5887e+06	1.04001e+06	915483	1.27222e+06	238346	171289	365379	472535	608602	261919	1.43637e+06	1.32879e+06	1.24823e+06
Com_4811_pos	APH	C14 H21 N5 O4	361.114	5.633	362.121	Invalid mass	No results	No results	3.67749e+06	3.35676e+06	4.34405e+06	5.45e+06	3.09631e+06	4.35606e+06	1.31711e+06	424374	1.43754e+06	908764	1.43958e+06	2.66686e+06	5.28318e+06	2.0414e+06	3.61623e+06	1.06838e+06	710781	1.39128e+06	2.43572e+06	2.26249e+06	2.8513e+06
Com_4909_pos	1H-indol-3-yl(pyridin-2-yl)methanol	C14 H12 N2 O	224.095	6.928	225.102	Full match	No results	No results	3.06056e+06	2.35767e+06	3.65763e+06	2.11518e+06	2.79911e+06	1.94877e+06	4.84276e+06	3.47256e+06	3.5725e+06	5.24867e+06	3.01593e+06	2.87022e+06	3.92803e+06	4.71113e+06	2.83391e+06	4.70414e+06	8.37239e+06	4.48696e+06	3.9413e+06	3.43921e+06	3.38884e+06
Com_4916_pos	SPK	C14 H26 N4 O5	704.336	5.149	353.175	Invalid mass	No results	No results	250552	232732	215374	240795	213122	281143	183744	171920	219869	195768	232922	235717	393047	294194	9.99584e+06	1.12379e+06	184480	193286	714509	585313	668758
Com_4954_pos	LDGTS 17:2	C27 H49 N O6	483.356	8.447	484.363	No results	Full match	No results	848557	1.17129e+06	1.33703e+06	2.64553e+06	1.1998e+06	5.75737e+06	1.04535e+06	662760	2.1581e+06	546051	858314	1.11015e+06	4407664	1.22393e+06	3.34235e+06	998423	803236	1.00914e+06	2.21506e+06	2.06825e+06	1.64826e+06
Com_4968_pos	3-phenethyl-2-thioxoimidazolidin-4-one	C11 H12 N2 O S	220.064	5.768	221.072	Invalid mass	No results	No results	5.26164e+06	5.41917e+06	3.7728e+06	3.71448e+06	4.76131e+06	5.67856e+06	3.56336e+06	4.29286e+06	4.53326e+06	2.43751e+06	2.67776e+06	3.15778e+06	5.36687e+06	6.14881e+06	3.43673e+06	5.36923e+06	4.90136e+06	5.43053e+06	4.97671e+06	4.39017e+06	4.12496e+06
Com_4997_pos	N-(1,3-benzodioxol-5-ylmethyl)-6-morpholinonicotinamide	C18 H19 N3 O4	341.141	5.896	342.148	Invalid mass	No results	No results	4.01015e+06	4.87824e+06	3.0341e+06	4.02804e+06	3.77075e+06	5.65466e+06	3.82494e+06	4.0811e+06	4.72743e+06	3.8682e+06	5.00568e+06	3.55053e+06	3.53462e+06	3.26387e+06	5.13466e+06	3.81149e+06	3.0158e+06	2.72892e+06	4.17615e+06	3.63246e+06	4.02951e+06
Com_5021_pos	N-[4-(diethylamino)phenyl]-N'-phenylurea	C17 H21 N3 O	305.152	2.05	306.159	Invalid mass	No results	No results	644538	1.07347e+06	486772	970823	652533	3.24339e+06	536639	466593	1.08037e+06	557482	535048	557566	3.38648e+06	2.07385e+06	9.58128e+06	467896	511238	1.03472e+06	1.24583e+06	974393	1.07731e+06
Com_5024_pos	LPH	C17 H27 N5 O4	365.206	4.898	366.214	Full match	No results	No results	4.13308e+06	5.1726e+06	4.70921e+06	3.49234e+06	4.60704e+06	3.81328e+06	1.75114e+06	1.10423e+06	4.37241e+06	2.12889e+06	3.45054e+06	2.27575e+06	5.24809e+06	1.64107e+06	5.90678e+06	1.76628e+06	2.70055e+06	1.84836e+06	3.46775e+06	3.24463e+06	2.44777e+06
Com_5034_pos	ethyl 3-hydroxy-4,6-dimethoxy-2-oxoindoline-3-carboxylate	C13 H15 N O6	281.09	5.453	282.097	Full match	No results	No results	1.20027e+06	1.15866e+06	1.07286e+06	785954	1.04122e+06	1.06195e+06	1.09712e+06	1.3056e+06	1.22102e+06	1.46018e+06	1.59086e+06	1.342e+06	1.71429e+06	6.42234e+06	3.86229e+06	1.98286e+06	1.08694e+06	7.40589e+06	2.05117e+06	2.05485e+06	2.1286e+06
Com_5059_pos	Phenylacetylglycine	C10 H11 N O3	193.074	2.211	194.081	No results	No results	Full match	5.45212e+06	5.45599e+06	4.69787e+06	3.2147e+06	4.54545e+06	5.16985e+06	5.23464e+06	8.21652e+06	6.27345e+06	7.38713e+06	8.7476e+06	7.60303e+06	4.8571e+06	6.54842e+06	7.91239e+06	9.21748e+06	7.87086e+06	6.6477e+06	6.10717e+06	6.16993e+06	6.19539e+06
Com_5064_pos	1-(3-methoxy-2-nitrostyryl)pyrrolidine	C13 H16 N2 O3	248.116	5.296	249.123	Full match	No results	Full match	3.98722e+06	3.0461e+06	2.52301e+06	3.56347e+06	4.72879e+06	4.88791e+06	3.36822e+06	2.81385e+06	3.67137e+06	3.06025e+06	4.10115e+06	2.97614e+06	5.15641e+06	4.52844e+06	6.52491e+06	4.01579e+06	3.65801e+06	4.32292e+06	4.34273e+06	4.22705e+06	4.32651e+06
Com_5076_pos	3-hydroxy-3,4-bis[(4-hydroxy-3-methoxyphenyl)methyl]oxolan-2-one	C20 H22 O7	356.123	5.805	357.131	Invalid mass	No results	No results	261424	296070	286403	287548	216303	279565	277990	252925	408543	280881	382589	520972	244856	141981	9.37401e+06	984405	258595	229382	844497	532582	644426
Com_5088_pos	4-amino-2-(dibenzylamino)-5-pyrimidinecarbonitrile	C19 H17 N5	315.143	2.334	316.151	Invalid mass	Invalid mass	No results	3.46152e+06	4.10583e+06	2.59058e+06	3.70248e+06	4.20491e+06	4.59924e+06	3.23843e+06	3.00992e+06	6.45642e+06	3.78666e+06	9.06649e+06	3.36093e+06	3.51026e+06	4.48276e+06	6.89924e+06	3.24976e+06	1.79289e+06	3.97106e+06	6.01179e+06	4.93213e+06	4.3052e+06
Com_5113_pos	Flavin Adenine Dinucleotide	C27 H33 N9 O15 P2	785.158	5.223	786.166	No results	No results	Full match	3.68195e+06	3.31181e+06	4.49444e+06	2.7229e+06	3.89724e+06	2.90844e+06	4.62053e+06	1.93734e+06	3.46798e+06	4.38709e+06	3.30231e+06	3.07589e+06	3.05487e+06	7.07657e+06	2.3635e+06	2.201e+06	4.17001e+06	4.48903e+06	4.58317e+06	3.30667e+06	3.2413e+06
Com_5114_pos	EMH	C16 H25 N5 O6 S	397.138	5.199	398.146	Invalid mass	No results	No results	4.04565e+06	7.71789e+06	5.4969e+06	4.30041e+06	4.95631e+06	5.14008e+06	4.36741e+06	3.98747e+06	2.35675e+06	2.04833e+06	4.22321e+06	2.51868e+06	4.39063e+06	2.534e+06	3.84577e+06	2.99193e+06	3.50434e+06	2.54615e+06	4.36134e+06	4.40395e+06	2.61548e+06
Com_5165_pos	9-KODE	C18 H30 O3	294.221	7.818	333.184	No results	No results	Full match	1.94273e+06	1.02825e+06	1.5824e+06	4.79283e+06	1.27824e+06	3.83192e+06	1.13205e+06	802906	1.38289e+06	1.36098e+06	1.0889e+06	1.39713e+06	452113	688337	1.12651e+06	570036	558679	879439	1.77122e+06	1.39618e+06	899180
Com_5193_pos	DPH	C15 H21 N5 O6	367.149	1.978	368.156	Full match	No results	No results	4.30019e+06	4.59322e+06	4.17447e+06	3.4117e+06	3.86385e+06	4.59045e+06	3.91762e+06	4.81484e+06	3.83428e+06	4.00261e+06	5.14215e+06	5.14554e+06	4.96173e+06	5.90899e+06	6.41574e+06	5.60415e+06	6.88407e+06	6.17369e+06	4.73828e+06	4.42208e+06	4.18468e+06
Com_5205_pos	5-amino-1-(4-chlorobenzyl)-1H-1,2,3-triazole-4-carboxamide	C10 H10 Cl N5 O	251.053	5.703	252.061	Invalid mass	No results	No results	1.14788e+06	1.97082e+06	1.40007e+06	1.36952e+06	1.73375e+06	1.77073e+06	6.7335e+06	5.70423e+06	5.86773e+06	6.01197e+06	5.9723e+06	7.46854e+06	652545	899521	1.18882e+06	1.04006e+06	996001	722861	2.30847e+06	2.66895e+06	2.31679e+06
Com_5246_pos	1,3-dimethyl-6-(trifluoromethyl)-1H-pyrazolo[3,4-b]pyridin-4-ol	C9 H8 F3 N3 O	253.041	5.898	254.048	Invalid mass	No results	No results	334402	692220	436473	1.48218e+06	597223	484762	888568	471822	1.78288e+06	503961	557978	347406	4.79671e+06	6.77592e+06	1.22691e+06	220028	296434	5.43893e+06	1.54791e+06	1.48297e+06	1.54532e+06
Com_5332_pos	ADBICA N-pentanoic acid metabolite	C20 H27 N3 O4	395.18	4.721	396.188	Invalid mass	No results	No results	3.77003e+06	4.94052e+06	6.42091e+06	2.55912e+06	3.27481e+06	1.71746e+06	1.92193e+06	1.58431e+06	1.52612e+06	1.98043e+06	1.94281e+06	1.72215e+06	1.73933e+06	3.2595e+06	590472	3.36404e+06	2.3794e+06	624442	2.49401e+06	2.68788e+06	2.18665e+06
Com_5340_pos	IQH	C17 H28 N6 O5	418.196	5.283	419.203	Invalid mass	No results	No results	5.09027e+06	4.68518e+06	6.06853e+06	2.9272e+06	3.59555e+06	3.60511e+06	3.36082e+06	2.88172e+06	2.96109e+06	3.8534e+06	4.68926e+06	2.22096e+06	2.869e+06	2.83299e+06	3.77398e+06	4.27511e+06	7.14953e+06	3.74109e+06	2.13689e+06	2.94731e+06	3.66193e+06
Com_5356_pos	Rauwolscine	C21 H26 N2 O3	337.164	4.875	338.171	Invalid mass	No results	No results	1.09414e+06	1.99033e+06	1.30445e+06	725428	1.52062e+06	3.22958e+06	5.32497e+06	5.981e+06	4.7373e+06	1.09437e+06	8.28291e+06	6.93668e+06	1.48531e+06	1.85799e+06	4.4392e+06	3.53405e+06	3.85652e+06	2.04891e+06	3.26652e+06	3.40104e+06	2.72771e+06
Com_5358_pos	LDGTS 18:0	C28 H55 N O6	501.403	10.021	502.41	No results	Full match	No results	209672	188168	219422	2.41785e+06	242916	1.05036e+06	970790	299849	1.32883e+06	218602	142579	164945	4.67156e+06	172988	225759	141140	197407	217172	399370	530395	656870
Com_5364_pos	2-hydroxy-6-[(8Z,11Z)-pentadeca-8,11,14-trien-1-yl]benzoic acid	C22 H30 O3	359.243	9.102	360.251	Invalid mass	No results	No results	2.03323e+06	1.27453e+06	1.16236e+06	4.4633e+06	1.54539e+06	4.23997e+06	1.19192e+06	1.25735e+06	2.95128e+06	989279	607218	1.18599e+06	2.75254e+06	556916	930023	713894	1.18075e+06	1.08062e+06	1.31688e+06	1.09835e+06	1.08739e+06
Com_5378_pos	1-(3-phenylpropanoyl)-4-piperidinecarboxylic acid	C15 H19 N O3	261.132	2.157	262.14	Invalid mass	No results	No results	3.43567e+06	2.93857e+06	3.00013e+06	2.15964e+06	1.85738e+06	4.44082e+06	2.36037e+06	3.51322e+06	4.65277e+06	3.19683e+06	7.90302e+06	3.43352e+06	2.0791e+06	3.84368e+06	6.27433e+06	4.28829e+06	3.1636e+06	4.63022e+06	6.03674e+06	5.26635e+06	4.18337e+06
Com_5407_pos	4-(1-adamantyl)-2-methyl-1,3-thiazole	C14 H19 N S	233.126	3.451	234.134	Invalid mass	No results	No results	2.34591e+06	2.1498e+06	1.73913e+06	2.61367e+06	2.20129e+06	1.94631e+06	6.26014e+06	3.45381e+06	2.49199e+06	3.48012e+06	3.20166e+06	2.84251e+06	3.38151e+06	2.5214e+06	1.9838e+06	2.77476e+06	2.67541e+06	3.73612e+06	2.9928e+06	3.59709e+06	4.14573e+06
Com_5409_pos	ethyl 3-oxo-5,6-diphenyl-2,3-dihydropyridazine-4-carboxylate	C19 H16 N2 O3	342.098	5.842	343.105	Invalid mass	No results	No results	5.21737e+06	6.54029e+06	5.85259e+06	4.38902e+06	4.6558e+06	4.36426e+06	4.40036e+06	4.98159e+06	4.15733e+06	4.07507e+06	5.20528e+06	4.02679e+06	3.28898e+06	3.87789e+06	2.74896e+06	5.04553e+06	5.95872e+06	4.70906e+06	4.65651e+06	4.34978e+06	4.58405e+06
Com_5431_pos	5-(acetylamino)-2-hydroxybenzoic acid	C9 H9 N O4	195.054	5.385	196.061	Full match	No results	Full match	3.32593e+06	4.17345e+06	3.57222e+06	4.35972e+06	3.21701e+06	3.5819e+06	2.17007e+06	2.61131e+06	2.38735e+06	1.74285e+06	2.44539e+06	2.26557e+06	2.88112e+06	3.2716e+06	2.95817e+06	2.07756e+06	1.59189e+06	2.54009e+06	2.76979e+06	2.80554e+06	2.93241e+06
Com_5446_pos	N-[1-(4-methoxy-2-oxo-2H-pyran-6-yl)-2-methylbutyl]acetamide	C13 H19 N O4	291.088	5.865	292.095	Invalid mass	No results	No results	5.02456e+06	6.48116e+06	2.03181e+06	2.306e+06	7.58324e+06	811051	594166	81535.1	168676	1.02205e+06	1.02917e+06	484076	2.30765e+06	3.1918e+06	5.68289e+06	3.55572e+06	598290	3.47068e+06	2.39911e+06	2.58488e+06	2.59138e+06
Com_5451_pos	EPK	C16 H28 N4 O6	354.19	4.861	355.198	Invalid mass	No results	No results	2.27247e+06	1.89452e+06	1.13751e+06	1.48119e+06	1.44611e+06	3.0916e+06	5.28675e+06	5.83388e+06	4.68951e+06	4.50486e+06	7.99801e+06	6.79334e+06	2.85113e+06	2.84087e+06	4.2591e+06	3.42747e+06	3.81633e+06	2.87986e+06	3.03386e+06	3.28909e+06	2.68347e+06
Com_5477_pos	FRH	C21 H30 N8 O4	480.225	8.557	481.233	Invalid mass	No results	No results	1.86304e+06	1.29734e+06	1.43976e+06	4.28724e+06	1.86965e+06	3.26692e+06	2.0506e+06	752807	2.1663e+06	702478	726685	1.36863e+06	3.32616e+06	1.23758e+06	1.97106e+06	592670	643835	955459	2.6494e+06	2.28995e+06	1.64803e+06
Com_5486_pos	EPH	C16 H23 N5 O6	363.154	4.713	364.161	Invalid mass	No results	No results	3.41566e+06	5.18794e+06	3.40337e+06	2.41743e+06	3.1855e+06	4.771e+06	5.23412e+06	5.82709e+06	4.42546e+06	4.10332e+06	6.18367e+06	5.4168e+06	3.64674e+06	4.43682e+06	4.95882e+06	4.48531e+06	4.80144e+06	3.33651e+06	4.84479e+06	4.04908e+06	3.74043e+06
Com_5504_pos	TQH	C15 H24 N6 O6	384.171	10.255	385.178	Invalid mass	No results	No results	1.79515e+06	3.32369e+06	2.9831e+06	2.50577e+06	3.54758e+06	3.98161e+06	4.7704e+06	4.50045e+06	5.9458e+06	5.50692e+06	2.59559e+06	2.56923e+06	2.71647e+06	1.59004e+06	2.45466e+06	1.95133e+06	2.67805e+06	1.68553e+06	3.55793e+06	3.43392e+06	3.1788e+06
Com_5514_pos	1,2-di(3,4-dimethoxyphenyl)diaz-1-ene	C16 H18 N2 O4	302.122	1.974	303.13	Invalid mass	No results	No results	4.09842e+06	1.41109e+06	3.5831e+06	1.76039e+06	2.6321e+06	1.84344e+06	1.22082e+06	1.57274e+06	1.10714e+06	1.76102e+06	1.94765e+06	2.1271e+06	1.60353e+06	3.63828e+06	2.16797e+06	2.79439e+06	3.89631e+06	6.27974e+06	2.59236e+06	2.80333e+06	2.57121e+06
Com_5548_pos	1-adamantyl(piperidino)methanone	C16 H25 N O	247.191	8.135	248.199	Invalid mass	No results	No results	2.39664e+06	2.97452e+06	2.02639e+06	3.79796e+06	2.02292e+06	4.20078e+06	5.15129e+06	3.87721e+06	5.70762e+06	2.25697e+06	7.24953e+06	8.30921e+06	2.3826e+06	1.60394e+06	2.50551e+06	1.11373e+06	2.6055e+06	1.14757e+06	3.42066e+06	2.29182e+06	2.65993e+06
Com_5563_pos	N,N-Dimethyldecylamine N-oxide	C12 H27 N O	201.209	6.262	202.217	Full match	No results	No results	946869	1.14164e+06	1.24454e+06	2.47907e+06	1.53047e+06	4.67667e+06	2.97032e+06	3.85788e+06	5.39334e+06	1.8788e+06	1.00495e+06	1.9651e+06	4.34516e+06	740510	1.43059e+06	794152	3.1859e+06	900027	2.69986e+06	2.25931e+06	2.48852e+06
Com_5566_pos	N'-[6-(tert-butyl)thieno[3,2-d]pyrimidin-4-yl]-4-methylbenzohydrazide	C18 H20 N4 O S	362.114	6.079	363.121	Invalid mass	No results	No results	2.34984e+06	3.08742e+06	2.65925e+06	4.19085e+06	1.97427e+06	2.81178e+06	686007	220680	1.06313e+06	617719	912920	2.696e+06	747501	543298	579461	285956	89301.7	269135	1.3092e+06	1.57326e+06	1.19648e+06
Com_5576_pos	Mezlocillin	C21 H25 N5 O8 S2	556.14	1.57	557.147	Invalid mass	No results	No results	1.04982e+06	1.00507e+06	963338	768375	979432	748896	803338	7.8726e+06	715901	1.02542e+06	893782	1.0621e+06	958727	992028	865439	991116	904555	813750	935616	995462	975164
Com_5593_pos	QMK	C16 H31 N5 O5 S	388.184	5.26	389.191	Invalid mass	No results	No results	3.3455e+06	3.85237e+06	3.6721e+06	2.61032e+06	3.64559e+06	4.39399e+06	2.79922e+06	3.50104e+06	4.08516e+06	2.95811e+06	3.76351e+06	2.6e+06	3.62856e+06	2.72457e+06	5.57687e+06	2.54994e+06	6.60796e+06	3.58164e+06	3.4188e+06	3.41344e+06	3.29556e+06
Com_5616_pos	TLK	C16 H32 N4 O5	360.237	4.863	361.245	Full match	No results	No results	732896	952330	787627	750666	559250	4.59773e+06	929038	868628	1.29733e+06	953110	2.50713e+06	1.39465e+06	1.41596e+06	1.48264e+06	2.93663e+06	1.07187e+06	881041	956090	1.36609e+06	1.21412e+06	1.07643e+06
Com_5620_pos	2-Phosphoglyceric acid	C3 H7 O7 P	185.993	2.079	187	No results	No results	Full match	4.74587e+06	3.18803e+06	4.75563e+06	4.11841e+06	3.30181e+06	2.36504e+06	2.01134e+06	1.4586e+06	1.36594e+06	1.29028e+06	1.30061e+06	2.00412e+06	4.28747e+06	5.10755e+06	1.98138e+06	2.19506e+06	1.33054e+06	4.48943e+06	4.63651e+06	3.19744e+06	3.1904e+06
Com_5628_pos	4-methyl-3-(methylthio)-5-undecyl-4H-1,2,4-triazole	C15 H29 N3 S	321.168	5.485	322.176	Invalid mass	No results	No results	920989	902296	2.94091e+06	1.323e+06	867578	4.57678e+06	3.21798e+06	927555	3.28269e+06	1.64336e+06	2.9818e+06	1.51945e+06	1.36132e+06	1.34781e+06	5.31737e+06	849528	834693	2.28799e+06	1.93755e+06	1.63403e+06	1.83709e+06
Com_5670_pos	N1-(2,4-difluorophenyl)-2-(cyclohexylamino)-2-thioxoacetamide	C14 H16 F2 N2 O S	316.104	5.446	317.111	Invalid mass	No results	No results	5.05878e+06	5.68273e+06	5.77943e+06	4.02769e+06	5.98859e+06	3.81769e+06	4.41263e+06	4.35732e+06	4.08453e+06	4.69722e+06	6.26058e+06	6.27337e+06	2.59785e+06	5.78841e+06	3.32009e+06	5.34583e+06	6.17742e+06	5.22021e+06	4.93905e+06	5.12931e+06	4.04254e+06
Com_5704_pos	Oleoyl ethanolamide	C20 H39 N O2	307.287	9.54	308.294	Invalid mass	No results	No results	85461.1	62785.3	131160	3.89574e+06	198503	1.67391e+06	5.73189e+06	724522	3.15861e+06	272784	70379.1	115963	749694	54207.7	69549.6	67537.2	61124.7	66569.7	884360	715439	629194
Com_5726_pos	5-(trifluoromethyl)-1,2,3,4-tetrahydropyrimidine-2,4-dione	C5 H3 F3 N2 O2	394.079	1.609	198.047	Invalid mass	No results	No results	408494	809285	574337	416752	480811	389274	431758	7.50323e+06	417935	3.49278e+06	3.80719e+06	1.12707e+06	476145	1.32801e+06	785797	1.54052e+06	1.96481e+06	768440	1.51049e+06	850801	893827
Com_5727_pos	YNH	C19 H24 N6 O6	432.175	4.88	433.182	Full match	No results	No results	2.06358e+06	3.72988e+06	1.67893e+06	3.98922e+06	100926	143310	70548.5	75857.4	226294	162208	235431	358790	987627	128552	1.06438e+06	441331	309937	279359	643489	609387	697920
Com_5790_pos	FMK	C20 H32 N4 O4 S	212.104	4.708	213.111	Invalid mass	No results	No results	2.49169e+06	3.29746e+06	3.42055e+06	3.89271e+06	1.37748e+06	1.83367e+06	772662	482024	586801	654711	968681	1.21977e+06	2.93049e+06	787367	2.82941e+06	3.04621e+06	764863	874451	1.95896e+06	1.36989e+06	1.80035e+06
Com_5806_pos	N4-phenethylmorpholine-4-carbothioamide	C13 H18 N2 O S	272.094	5.908	273.101	Invalid mass	No results	No results	1.02405e+06	1.12426e+06	883332	1.99206e+06	1.1495e+06	4.32406e+06	668292	388362	1.90943e+06	621060	566496	1.18296e+06	434011	217959	1.07336e+06	491937	965589	236460	1.11966e+06	991611	1.00186e+06
Com_5820_pos	2-cyano-3-(3,4-dimethoxyphenyl)acrylic acid	C12 H11 N O4	233.068	5.357	234.075	Full match	No results	No results	1.66148e+06	896950	829204	1.21339e+06	1.76573e+06	1.78371e+06	839959	1.13314e+06	1.45204e+06	2.39085e+06	1.33619e+06	1.85232e+06	2.64416e+06	2.01686e+06	1.09811e+06	2.21325e+06	6.15086e+06	4.51717e+06	2.13253e+06	2.00163e+06	2.38261e+06
Com_5834_pos	CYM-5442	C23 H27 N3 O4	409.196	4.85	410.203	Invalid mass	No results	No results	2.85219e+06	3.75149e+06	3.81937e+06	3.85477e+06	1.90524e+06	1.68671e+06	1.64109e+06	1.10759e+06	1.57354e+06	1.07876e+06	1.97112e+06	1.79626e+06	3.12517e+06	1.68899e+06	2.12278e+06	1.94293e+06	1.50928e+06	1.42109e+06	2.00026e+06	1.973e+06	1.78839e+06
Com_5874_pos	1-[(3,5-dimethylisoxazol-4-yl)sulfonyl]piperidine	C10 H16 N2 O3 S	244.088	4.761	245.095	Full match	No results	Full match	3.5236e+06	2.84068e+06	3.6598e+06	2.58458e+06	2.72981e+06	2.96295e+06	3.4855e+06	2.78526e+06	5.29842e+06	3.23563e+06	3.77937e+06	3.37703e+06	2.7373e+06	2.41373e+06	2.79369e+06	2.55338e+06	2.10194e+06	2.29789e+06	2.7835e+06	2.74585e+06	2.72986e+06
Com_5900_pos	6-(Dimethylamino)purine	C7 H9 N5	163.086	4.818	164.093	No results	No results	Full match	3.17002e+06	4.29031e+06	3.73004e+06	2.74308e+06	3.09859e+06	3.15755e+06	4.9736e+06	6.75035e+06	3.86641e+06	4.81058e+06	4.95494e+06	5.79073e+06	3.66333e+06	4.54635e+06	4.38984e+06	5.12022e+06	5.98349e+06	3.5533e+06	4.22748e+06	3.32587e+06	3.00147e+06
Com_5907_pos	DGTS (18:1/18:2)	C46 H83 N O7	761.616	10.566	784.606	No results	Full match	No results	322608	337368	287522	249821	354529	222540	293329	393370	278517	7.89302e+06	389313	419932	221027	283712	399332	375688	301454	289149	322900	270865	262775
Com_5916_pos	Glyceraldehyde 3-phosphate	C3 H7 O6 P	169.998	1.284	171.005	No results	No results	Full match	3.74928e+06	5.95719e+06	3.76518e+06	1.09094e+06	4.94381e+06	1.0229e+06	1.50889e+06	2.18019e+06	2.20287e+06	3.10075e+06	2.34299e+06	1.24908e+06	1.7165e+06	1.62513e+06	2.30864e+06	1.56683e+06	2.0134e+06	1.53459e+06	1.21564e+06	1.9257e+06	1.43889e+06
Com_5951_pos	汕-Estradiol	C18 H24 O2	272.177	6.504	273.185	Full match	No results	Full match	1.98761e+06	1.22609e+06	1.27904e+06	1.79609e+06	1.54389e+06	531443	590357	316398	231085	892253	759188	321116	3.86338e+06	3.46627e+06	1.31098e+06	812546	198092	3.75523e+06	1.97259e+06	1.61951e+06	1.50926e+06
Com_6015_pos	QNK	C15 H28 N6 O6	370.197	4.835	371.204	Invalid mass	No results	No results	2.94173e+06	3.15225e+06	3.31882e+06	2.46519e+06	2.6501e+06	2.72291e+06	2.18801e+06	1.50868e+06	1.62448e+06	1.73349e+06	2.01444e+06	1.83696e+06	3.77854e+06	3.36261e+06	2.46188e+06	2.7261e+06	4.1843e+06	3.26773e+06	2.40681e+06	2.57076e+06	2.65591e+06
Com_6019_pos	Monolaurin	C15 H30 O4	296.196	6.659	297.204	Invalid mass	No results	No results	3.2843e+06	4.82982e+06	4.31109e+06	2.65853e+06	3.17416e+06	178904	1.04384e+06	302463	441612	2.27161e+06	2.16647e+06	290453	2.73935e+06	3.77745e+06	117569	5.98476e+06	213539	5.33715e+06	2.50323e+06	2.00653e+06	2.06426e+06
Com_6027_pos	HKK	C18 H33 N7 O4	411.262	6.12	412.269	Invalid mass	No results	No results	5.30324e+06	1.32015e+06	768327	3.20493e+06	1.92541e+06	2.90964e+06	964560	231661	352955	907344	723928	440438	492090	388120	588117	849770	739366	405125	1.31452e+06	1.87483e+06	1.45362e+06
Com_6033_pos	(3S,9aS)-3-benzyl-octahydro-1H-pyrido[1,2-a]pyrazin-1-one	C15 H20 N2 O	244.154	4.813	245.161	Invalid mass	No results	No results	2.90728e+06	3.30145e+06	2.49326e+06	2.64396e+06	2.24828e+06	4.00765e+06	2.74531e+06	2.94776e+06	2.46054e+06	2.5313e+06	3.54307e+06	3.09883e+06	2.6616e+06	2.79526e+06	3.47603e+06	3.21389e+06	2.32665e+06	2.05231e+06	2.95792e+06	2.74477e+06	2.80513e+06
Com_6036_pos	N(6)-OH-Me-Adenosine	C11 H15 N5 O5	297.105	1.3	298.113	Invalid mass	No results	No results	3.26668e+06	4.47159e+06	3.29942e+06	2.81444e+06	3.99839e+06	2.57905e+06	3.61737e+06	3.36172e+06	3.52769e+06	4.62519e+06	6.65048e+06	5.0261e+06	2.44615e+06	3.06344e+06	3.85607e+06	4.99832e+06	4.00256e+06	3.80588e+06	3.16027e+06	3.24458e+06	4.28173e+06
Com_6059_pos	10-Nitrolinoleate	C18 H31 N O4	325.225	5.789	326.233	Full match	No results	No results	1.87583e+06	509139	318692	352252	674775	2.47065e+06	381063	449178	246310	2.68952e+06	821544	719492	183252	188464	1.02271e+06	1.95227e+06	5.67007e+06	469742	1.71681e+06	1.63672e+06	1.75558e+06
Com_6078_pos	Oleoyl-L-alpha-lysophosphatidic acid	C21 H41 O7 P	436.257	6.107	437.265	No results	No results	Full match	635394	250340	381188	208521	462302	430274	374809	406942	225390	328427	277624	314818	2.37625e+06	4.7542e+06	3.52332e+06	880756	170229	5.24518e+06	934429	1.60045e+06	1.11634e+06
Com_6099_pos	Irganox 259	C40 H62 O6	660.431	8.359	661.439	Invalid mass	No results	No results	421545	118344	44254.9	155762	179479	3.94035e+06	1.05189e+06	1.59065e+06	2.10051e+06	1.06477e+06	407755	2.22459e+06	36346.6	37143.1	56074.9	52093.1	359016	36858.7	437510	485779	439378
Com_6100_pos	2-Arachidonoyl glycerol	C23 H38 O4	395.303	6.177	396.311	Invalid mass	No results	No results	2.11037e+06	839388	1.18127e+06	3.53456e+06	1.17342e+06	466916	1.30378e+06	897972	235091	1.47285e+06	547340	523413	622164	822540	152472	350785	812241	954636	1.00542e+06	1.10739e+06	854683
Com_6150_pos	PPH	C16 H23 N5 O4	349.175	4.889	350.182	Full match	No results	No results	3.46594e+06	5.52961e+06	4.75987e+06	2.5171e+06	2.63304e+06	2.91939e+06	527138	1.27279e+06	3.2993e+06	1.06112e+06	2.81479e+06	1.87391e+06	2.22758e+06	2.64554e+06	2.1023e+06	2.88673e+06	1.11802e+06	1.15855e+06	2.63371e+06	2.24179e+06	2.48725e+06
Com_6190_pos	Ergocalciferol	C28 H44 O	396.339	10.424	397.346	Full match	No results	Full match	146803	156146	136453	1.07443e+06	495986	2.32267e+06	4.91112e+06	303304	755176	199989	191861	180043	821399	1.99122e+06	276821	173516	138333	122833	313743	495075	492522
Com_6227_pos	VLH	C17 H29 N5 O4	367.222	5.144	368.229	Full match	No results	No results	583786	1.13342e+06	427148	1.38542e+06	746971	3.80168e+06	593362	236541	2.28406e+06	741149	2.01838e+06	681823	1.70938e+06	1.27768e+06	6.40024e+06	496801	304861	416225	1.44289e+06	1.40467e+06	1.27352e+06
Com_6240_pos	Phenylpropiolic acid	C9 H6 O2	146.037	4.73	147.044	No results	No results	Full match	1.62198e+06	1.76476e+06	1.14869e+06	1.18808e+06	1.50141e+06	3.79014e+06	1.40416e+06	1.46089e+06	2.35328e+06	1.82696e+06	2.44294e+06	3.26387e+06	2.51041e+06	1.97629e+06	4.76657e+06	2.82553e+06	1.71356e+06	1.34914e+06	2.48052e+06	1.7066e+06	2.01896e+06
Com_6251_pos	N1-(2,3-dihydro-1,4-benzodioxin-2-ylmethyl)-2,2-dimethylpropanamide	C14 H19 N O3	249.136	6.179	250.144	Full match	No results	No results	2.89422e+06	2.7667e+06	2.09526e+06	2.29361e+06	2.95137e+06	3.11535e+06	3.99686e+06	5.46756e+06	4.726e+06	3.02349e+06	4.86319e+06	4.77819e+06	1.70515e+06	2.05434e+06	1.71402e+06	2.57818e+06	1.92617e+06	1.98198e+06	3.35936e+06	2.79192e+06	2.84123e+06
Com_6282_pos	PC (14:1e/6:0)	C28 H56 N O7 P	549.379	10.55	550.386	No results	Full match	No results	64096.6	64078	57475.9	1.55477e+06	69720.8	1.12819e+06	3.07201e+06	458807	4.68921e+06	84646.8	77464.6	80171.4	1.05516e+06	55184.3	70552.9	75370.2	57054.7	54748.1	195966	187840	242834
Com_6323_pos	3,3-dimethyl-1-[4-(trifluoromethoxy)phenyl]piperidine-2,6-dione	C14 H14 F3 N O3	301.093	5.705	319.126	Full match	No results	No results	3.8928e+06	4.55938e+06	2.6985e+06	3.31989e+06	3.18527e+06	3.46497e+06	3.09944e+06	3.75302e+06	3.3057e+06	3.24911e+06	5.48263e+06	3.40445e+06	3.41151e+06	3.13136e+06	3.34272e+06	3.23846e+06	1.38879e+06	3.75584e+06	3.46616e+06	3.05861e+06	3.1219e+06
Com_6355_pos	11-Deoxy prostaglandin F1汐	C20 H36 O4	362.243	7.712	363.25	Invalid mass	No results	No results	2.63978e+06	1.0262e+06	1.44608e+06	1.32436e+06	789915	425509	891200	479381	411506	692304	691830	532973	1.7638e+06	3.04535e+06	184086	1.24861e+06	226007	4.86025e+06	1.59347e+06	1.28982e+06	1.24002e+06
Com_6415_pos	Palmitoylethanolamide	C18 H37 N O2	299.282	9.528	300.29	No results	No results	Full match	1.47025e+06	1.62626e+06	1.45901e+06	3.21491e+06	1.52476e+06	1.87103e+06	3.40925e+06	1.23566e+06	1.24655e+06	1.11231e+06	789922	917585	1.65121e+06	492334	871730	1.03918e+06	621352	666125	2.04613e+06	1.86664e+06	1.81935e+06
Com_6476_pos	Amitriptyline-d3	C20 H20 [2]H3 N	280.201	7.786	281.209	Full match	No results	No results	723778	992592	1.26411e+06	774232	998829	399981	736759	274992	315428	722189	530237	404468	3.29763e+06	2.3497e+06	352729	1.73583e+06	286307	2.81387e+06	1.44928e+06	996659	1.0576e+06
Com_6497_pos	Jervine	C27 H39 N O3	425.29	10.168	426.298	Invalid mass	No results	No results	440759	639576	272923	1.89759e+06	390706	3.49768e+06	923724	368797	597887	230948	82325.8	78507.3	1.97431e+06	224129	823586	822404	497688	188008	1.06205e+06	803438	915435
Com_6504_pos	FIBF-d7	C23 H22 [2]H7 F N2 O	375.275	9.027	376.282	Invalid mass	No results	No results	716938	572534	110969	489004	355586	2.66405e+06	522887	434253	983618	518505	433456	284523	2.24544e+06	862278	1.74655e+06	5.98869e+06	1.6388e+06	211040	1.42332e+06	1.19816e+06	898590
Com_6531_pos	D-Fructose 6-phosphate	C6 H13 O9 P	260.03	1.202	261.037	No results	No results	Full match	3.61561e+06	2.14218e+06	1.61858e+06	1.21465e+06	2.04961e+06	1.51874e+06	1.53797e+06	3.44666e+06	1.8007e+06	3.00097e+06	3.72949e+06	3.27003e+06	931648	3.21757e+06	4.91157e+06	2.52496e+06	3.70262e+06	4.60654e+06	3.0517e+06	3.25198e+06	2.8528e+06
Com_6548_pos	Carbadox	C11 H10 N4 O4	284.057	5.57	285.064	Invalid mass	No results	No results	3.01183e+06	3.63511e+06	2.34903e+06	729086	3.92354e+06	877203	1.41659e+06	3.84245e+06	1.43899e+06	3.87265e+06	3.1313e+06	4.12874e+06	1.21635e+06	2.05406e+06	1.71805e+06	5.19176e+06	4.94233e+06	4.0009e+06	3.17153e+06	1.84634e+06	2.07514e+06
Com_6591_pos	TMK	C15 H30 N4 O5 S	171.582	4.837	172.59	Invalid mass	No results	No results	774540	1.32885e+06	454541	1.15921e+06	557879	2.66305e+06	361522	335615	1.39761e+06	454244	1.48666e+06	558021	3.21396e+06	2.29652e+06	4.8174e+06	1.39639e+06	966518	1.37433e+06	1.73872e+06	1.26962e+06	1.33407e+06
Com_6616_pos	Neopterin	C9 H11 N5 O4	253.081	4.807	254.088	No results	No results	Full match	2.25283e+06	1.97886e+06	1.67656e+06	1.07363e+06	1.43824e+06	3.40528e+06	2.28811e+06	2.94192e+06	2.04803e+06	2.73609e+06	3.40794e+06	2.10896e+06	1.90993e+06	1.80676e+06	2.33823e+06	2.54014e+06	3.42272e+06	1.70705e+06	1.89867e+06	2.3359e+06	2.29134e+06
Com_6683_pos	Sulforidazine	C21 H26 N2 O2 S2	402.147	10.034	403.154	Invalid mass	No results	No results	3.43188e+06	2.30254e+06	3.79733e+06	2.00929e+06	3.80021e+06	1.10244e+06	2.95437e+06	3.55715e+06	3.33559e+06	3.19956e+06	4.09706e+06	5.91637e+06	449944	2.4732e+06	3.14787e+06	4.13744e+06	3.44437e+06	2.59331e+06	2.07793e+06	2.82681e+06	1.8193e+06
Com_6691_pos	Amoxicillin	C16 H19 N3 O5 S	365.111	5.666	388.1	Invalid mass	No results	No results	901587	475450	793416	768692	384308	1.57583e+06	358279	374592	525226	413059	524474	592082	245231	296829	5.70344e+06	340730	292844	286880	486506	590609	530106
Com_6693_pos	6汕-Hydrocodol N-oxide	C18 H23 N O4	317.159	2.758	318.166	Invalid mass	No results	No results	1.30452e+06	1.67646e+06	1.18431e+06	1.66162e+06	1.28831e+06	3.33655e+06	1.77502e+06	1.82394e+06	3.6752e+06	2.26487e+06	4.69374e+06	2.7116e+06	2.05339e+06	2.51141e+06	4.56221e+06	2.04627e+06	1.49003e+06	2.83757e+06	2.55154e+06	2.89211e+06	2.76658e+06
Com_6707_pos	Androsterone	C19 H30 O2	290.224	8.201	291.232	Full match	No results	Full match	772941	697363	782856	2.98487e+06	623618	1.23873e+06	1.29891e+06	784647	1.44035e+06	769462	915823	1.28261e+06	921958	418441	605739	708195	412146	378096	928678	732631	781116
Com_6718_pos	Tetrahydrocorticosterone	C21 H34 O4	367.272	6.234	368.279	Invalid mass	No results	No results	955905	895698	439985	2.97801e+06	380317	2.60606e+06	332978	231750	366922	207153	151367	165139	115930	99762.7	189179	151485	177350	110657	299974	315207	255253
Com_6757_pos	Ocfentanil-d5	C22 H22 [2]H5 F N2 O2	375.238	7.188	376.245	Full match	No results	No results	1.79894e+06	1.10138e+06	2.30337e+06	2.49219e+06	1.09773e+06	65388.7	180808	80884.2	70714.7	298806	147913	80194.6	2.9725e+06	2.29695e+06	88831.7	848755	66803.2	4357907	1.35396e+06	1.10467e+06	1.12247e+06
Com_6806_pos	Monocrotaline	C16 H23 N O6	325.153	5.49	326.16	Full match	No results	No results	4.28937e+06	2.04326e+06	2.38383e+06	2.63326e+06	1.28162e+06	2.98489e+06	951792	680945	1.08018e+06	1.03355e+06	1.44286e+06	1.54553e+06	691095	524239	5.17239e+06	2.24296e+06	861234	639067	1.61905e+06	1.7419e+06	1.8459e+06
Com_6827_pos	Temazepam	C16 H13 Cl N2 O2	300.064	5.341	301.072	No results	Invalid mass	No results	596098	1.32273e+06	793360	247313	831813	1.70034e+06	1.00131e+06	622789	1.22228e+06	682098	1.33597e+06	2.08352e+06	282527	294522	5.50859e+06	1.35641e+06	241918	255953	989849	879015	889275
Com_6856_pos	5'-Methylthioadenosine	C11 H15 N5 O3 S	297.085	5.28	298.093	No results	Invalid mass	No results	4.22977e+06	1.76771e+06	2.77337e+06	960278	3.13216e+06	1.2704e+06	1.95018e+06	2.53212e+06	1.78267e+06	1.65931e+06	1.44116e+06	2.15657e+06	1.24828e+06	3.15864e+06	1.47409e+06	1.92293e+06	4.22004e+06	2.23821e+06	2.31246e+06	2.22765e+06	2.01544e+06
Com_6893_pos	16,16-Dimethyl prostaglandin A1	C22 H36 O4	386.242	8.326	387.249	Invalid mass	No results	No results	446609	441620	156886	1.2764e+06	656908	3.17216e+06	2.63717e+06	967253	1.55025e+06	693873	580488	958712	187098	52288.5	133284	105842	184080	72289.4	694299	711909	768050
Com_6903_pos	Epitestosterone	C19 H28 O2	288.207	7.41	289.214	Invalid mass	No results	No results	972118	707979	594444	472053	577567	212514	506567	350120	184484	406300	462133	97136.5	2.9661e+06	1.44345e+06	271313	1.10196e+06	188460	3.9803e+06	1.06548e+06	913162	802528
Com_6945_pos	Catechin	C15 H14 O6	312.066	6.911	313.073	Invalid mass	No results	No results	1.51118e+06	299025	183208	630832	255728	3.11648e+06	172710	197463	194418	263072	253712	302422	105284	111353	1.19657e+06	189763	509921	128084	1.09641e+06	703382	1.03583e+06
Com_6947_pos	5-Hydroxylysine	C6 H15 Cl N2 O3	198.077	1.237	199.084	No results	No results	Full match	2.60824e+06	2.30882e+06	2.56834e+06	1.52853e+06	1.84235e+06	1.81602e+06	1.57425e+06	1.6892e+06	1.51333e+06	2.58278e+06	1.61977e+06	1.78559e+06	2.1815e+06	4.0691e+06	3.46264e+06	2.60758e+06	3.9537e+06	2.90562e+06	2.20386e+06	2.38112e+06	2.95788e+06
Com_6989_pos	4-phenoxyphenyl 4-hydroxypiperidine-1-carboxylate	C18 H19 N O4	335.113	6.35	336.121	Invalid mass	No results	No results	1.02221e+06	1.14778e+06	555827	414388	1.2472e+06	1.20454e+06	2.48548e+06	3.94246e+06	3.8527e+06	771613	1.26557e+06	2.10122e+06	141247	171500	388251	386298	163727	140467	1.24013e+06	1.11259e+06	1.19472e+06
Com_7012_pos	1-(3,4-dihydroxyphenyl)-7-(4-hydroxyphenyl)heptan-3-one	C19 H22 O4	331.181	6.319	332.189	Invalid mass	No results	No results	3.00179e+06	1.845e+06	837318	1.98697e+06	2.66039e+06	383121	3.15e+06	2.41471e+06	180753	5.77033e+06	3.76983e+06	1.59781e+06	215780	261411	115192	1.29833e+06	394371	399975	1.42148e+06	1.5905e+06	1.30641e+06
Com_7029_pos	3-[1-(phenylsulfonyl)-2-pyrrolidinyl]pyridine	C15 H16 N2 O2 S	288.09	6.557	289.097	Invalid mass	No results	No results	363496	268149	574849	265561	410269	193967	1.48043e+06	986897	933858	1.45479e+06	549363	903567	700775	1.51137e+06	1.31432e+06	1.8142e+06	4.35161e+06	1.84202e+06	1.02732e+06	910074	975778
Com_7031_pos	4-(pentyloxy)benzene-1-carbohydrazide	C12 H18 N2 O2	205.111	5.538	206.118	Invalid mass	No results	No results	1.60348e+06	1.81785e+06	1.16805e+06	1.43273e+06	1.21577e+06	2.33986e+06	1.80261e+06	1.9532e+06	2.08548e+06	2.01133e+06	2.70125e+06	2.25427e+06	1.2481e+06	1.32543e+06	4.84673e+06	5.22663e+06	1.53735e+06	1.23645e+06	1.74025e+06	1.66179e+06	2.05712e+06
Com_7034_pos	4-methylphenyl 1-ethyl-3-methyl-1H-pyrazole-5-carbothioate	C14 H16 N2 O S	260.101	4.852	261.108	Invalid mass	No results	No results	1.94141e+06	3.61477e+06	3.18787e+06	2.05202e+06	2.15697e+06	2.65404e+06	967585	611924	673717	790851	743320	590065	2.8552e+06	1.92079e+06	1.89996e+06	1.87489e+06	1.4274e+06	1.60276e+06	1.59245e+06	1.57348e+06	2.12957e+06
Com_7075_pos	ethyl 4-hydroxy-2-[(4-methoxyphenoxy)methyl]pyrimidine-5-carboxylate	C15 H16 N2 O5	342.062	7.142	343.069	Invalid mass	No results	No results	2.4427e+06	2.29696e+06	1.74878e+06	2.14837e+06	2.48511e+06	2.07782e+06	2.48522e+06	2.22768e+06	2.07104e+06	1.65184e+06	1.10429e+06	1.14959e+06	2.81907e+06	1.89201e+06	839570	1.32012e+06	1.76717e+06	1.99318e+06	2.20121e+06	1.80261e+06	1.77493e+06
Com_7083_pos	alprazolam-d5	C17 H8 [2]H5 Cl N4	313.116	5.47	314.123	Invalid mass	No results	No results	2.02362e+06	2.05699e+06	2.5776e+06	2.39955e+06	1.75465e+06	2.95902e+06	1.31326e+06	1.41135e+06	1.1035e+06	1.05291e+06	1.77109e+06	1.7545e+06	2.80353e+06	1.5794e+06	1.76682e+06	1.37551e+06	713708	1.06126e+06	1.66454e+06	1.52657e+06	1.74739e+06
Com_7086_pos	Vatalanib dihydrochloride	C20 H15 Cl N4	346.103	5.833	347.11	Invalid mass	No results	No results	1.2342e+06	744459	1.48249e+06	1.62386e+06	628607	790896	827047	454575	931278	900253	1.09419e+06	1.22004e+06	301087	217537	5.10645e+06	646370	319958	252980	1.023e+06	881700	976488
Com_7118_pos	Artesunate	C19 H28 O8	401.202	6.724	402.21	Invalid mass	No results	No results	1.46707e+06	2.37972e+06	1.02992e+06	839072	1.83847e+06	2.96659e+06	200610	191995	70554.7	240710	461342	110606	344195	529626	344023	952849	410792	268759	785270	797796	672361
Com_7120_pos	11汕-Hydroxyandrosterone	C19 H30 O3	306.219	6.621	307.226	Full match	No results	No results	2.78915e+06	1.47394e+06	861245	2.66032e+06	1.79437e+06	511327	1.27063e+06	745148	374763	1.6823e+06	976656	618284	1.09145e+06	1.1884e+06	613912	1.03363e+06	453285	1.59662e+06	1.22605e+06	999924	998346
Com_7130_pos	2-(1H-benzimidazol-2-yl)-N-[4-(benzyloxy)phenyl]benzamide	C27 H22 N4 O2	452.188	5.462	453.196	Invalid mass	No results	No results	2.6746e+06	1.6286e+06	1.3905e+06	2.52955e+06	1.25397e+06	2.05386e+06	2.76011e+06	2.80215e+06	3.70295e+06	1.71294e+06	2.83386e+06	1.93908e+06	1.91319e+06	1.90093e+06	4.02852e+06	1.61478e+06	1.53816e+06	1.88404e+06	1.74246e+06	2.16313e+06	1.96983e+06
Com_7152_pos	2-[(5-anilino-4-phenyl-4H-1,2,4-triazol-3-yl)thio]acetic acid	C16 H14 N4 O2 S	304.106	5.601	305.113	Invalid mass	No results	No results	2.39186e+06	2.31021e+06	1.99737e+06	2.02862e+06	2.1135e+06	2.33452e+06	3.00186e+06	3.28932e+06	3.68523e+06	2.3128e+06	2.99222e+06	2.55567e+06	2.35606e+06	1.81017e+06	1.68776e+06	1.939e+06	2.25729e+06	1.83034e+06	1.95814e+06	2.4329e+06	2.20123e+06
Com_7215_pos	2-{(3S)-1-[4-(Trifluoromethyl)benzyl]-3-pyrrolidinyl}-1H-benzimidazole	C19 H18 F3 N3	345.143	3.151	346.15	Invalid mass	No results	No results	2.98141e+06	2.4929e+06	2.8417e+06	2.29391e+06	1.72608e+06	2.2094e+06	760655	894108	1.03975e+06	693289	1.0088e+06	1.23063e+06	2.7127e+06	640749	1.35025e+06	1.84917e+06	879062	581056	1.1642e+06	1.07472e+06	1.28278e+06
Com_7222_pos	3-Hydroxy-3-methylbutanoic acid	C5 H10 O3	101.039	2.59	102.046	Invalid mass	No results	No results	3.60445e+06	3.05703e+06	2.69671e+06	2.17539e+06	2.60292e+06	2.17977e+06	2.06083e+06	2.361e+06	2.04913e+06	2.4025e+06	2.9816e+06	2.1989e+06	2.58024e+06	3.28773e+06	3.34762e+06	2.94361e+06	2.82663e+06	3.83214e+06	2.57856e+06	2.77652e+06	3.1946e+06
Com_7233_pos	N1-[1-(2,4-dimethylphenyl)ethyl]-2,2-dimethylpropanamide	C15 H23 N O	233.176	7.721	234.183	Invalid mass	No results	No results	2.2699e+06	3.10654e+06	1.21353e+06	2.02032e+06	1.41414e+06	1.97138e+06	2.71745e+06	2.47881e+06	3.41718e+06	1.34505e+06	4.77891e+06	3.61866e+06	1.17159e+06	1.34161e+06	1.71214e+06	1.0051e+06	2.14279e+06	925562	2.28861e+06	1.78094e+06	1.74392e+06
Com_7247_pos	3-(2-Naphthyl)-D-Alanine	C13 H13 N O2	215.095	5.505	216.102	No results	No results	Full match	2.03685e+06	2.52238e+06	1.73331e+06	2.3773e+06	2.04962e+06	2.86642e+06	2.44953e+06	2.49246e+06	2.63738e+06	2.05708e+06	2.58873e+06	2.62007e+06	2.34151e+06	1.99174e+06	2.19549e+06	2.16607e+06	1.86682e+06	1.70905e+06	2.44817e+06	2.15827e+06	2.37415e+06
Com_7260_pos	4-acetyl-4-(ethoxycarbonyl)heptanedioic acid	C12 H18 O7	274.103	3.553	275.11	Invalid mass	No results	No results	442086	457873	460566	426182	421600	415340	3.04586e+06	4.82182e+06	1.49344e+06	1.78094e+06	1.58025e+06	4.62593e+06	470011	447176	479922	596933	694416	509899	893400	679812	828009
Com_7283_pos	PC (5:0/13:1)	C26 H50 N O8 P	535.328	7.018	536.335	No results	Full match	No results	1.17059e+06	1.21973e+06	1.86286e+06	666470	1.19253e+06	331644	322681	200182	286087	231577	228073	174535	2.66119e+06	674390	177867	299385	115354	649691	962510	774199	735265
Com_7331_pos	Normorphine	C16 H17 N O3	271.118	6.183	272.126	Invalid mass	No results	No results	2.03389e+06	1.86622e+06	1.54929e+06	1.62575e+06	1.99844e+06	1985521	2.86627e+06	4.02946e+06	3.50534e+06	2.2872e+06	2.78688e+06	3.3968e+06	1.2128e+06	1.49163e+06	1.20315e+06	1.8125e+06	1.50296e+06	1.48755e+06	2.41737e+06	2.06504e+06	1.92739e+06
Com_7354_pos	JWH 073 N-(4-hydroxybutyl) metabolite	C23 H21 N O2	343.163	5.672	344.171	Invalid mass	No results	No results	710832	675379	656189	1.22873e+06	414408	1.47065e+06	410399	476930	618877	385488	548275	579912	228862	277016	4.74993e+06	655956	504679	295104	623215	603750	654069
Com_7360_pos	N-Acetylsphingosine	C20 H39 N O3	363.275	7.528	364.282	Invalid mass	No results	No results	2.45957e+06	2.01365e+06	3.54614e+06	2.20497e+06	3.20261e+06	250005	3.48691e+06	1.13659e+06	619470	2.7467e+06	2.5887e+06	881043	407297	367185	339054	1.47332e+06	619231	728913	2.02068e+06	1.52379e+06	1.41162e+06
Com_7391_pos	4-(anilinomethylidene)-3-methyl-4,5-dihydroisoxazol-5-one	C11 H10 N2 O2	185.045	5.525	186.053	Invalid mass	No results	No results	2.02055e+06	1.81999e+06	2.00001e+06	1.14862e+06	2.2491e+06	1.06286e+06	3.05529e+06	4.64545e+06	2.65892e+06	3.02416e+06	3.88416e+06	4.77189e+06	1.20961e+06	2.34644e+06	1.27118e+06	2.53827e+06	2.54216e+06	2.4112e+06	2.64546e+06	2.23011e+06	2.18063e+06
Com_7392_pos	N-Stearoyl taurine	C20 H41 N O4 S	408.303	8.944	409.31	Invalid mass	No results	No results	1.21792e+06	1.90193e+06	722755	2.02744e+06	1.97591e+06	2.75275e+06	3.21337e+06	2.59987e+06	2.31639e+06	1.38299e+06	1.42255e+06	1.40951e+06	684138	363757	616598	466724	609953	243957	1.61567e+06	1.28188e+06	991571
Com_7472_pos	HMH	C17 H25 N7 O4 S	423.175	4.781	424.182	Invalid mass	No results	No results	1.21432e+06	817486	1.15171e+06	1.59304e+06	661906	285458	442932	477965	374967	304634	340419	538319	706235	629841	4.05855e+06	4.60355e+06	372035	518933	1.27392e+06	739941	973843
Com_7480_pos	2-phenylimidazo[1,2-a]pyridine	C13 H10 N2	194.085	5.462	195.092	Full match	No results	Full match	2.7658e+06	2.46031e+06	2.0633e+06	2.22076e+06	1.97371e+06	2.67789e+06	1.0229e+06	1.09255e+06	1.93869e+06	2.41406e+06	3.12816e+06	3.26045e+06	1.44982e+06	2.23827e+06	3.77196e+06	3.99696e+06	2.35327e+06	2.29329e+06	1.4692e+06	2.5694e+06	1.93777e+06
Com_7541_pos	3-[1-(dimethylamino)-1H-pyrrol-2-yl]-2-(2-furylcarbonyl)acrylonitrile	C14 H13 N3 O2	277.083	5.821	278.09	Invalid mass	No results	No results	1.59076e+06	1.69321e+06	1.0321e+06	1.61158e+06	1.50497e+06	2.07279e+06	420403	350121	416325	425190	335986	426754	2.47046e+06	1.43169e+06	1.71752e+06	1.31858e+06	830085	1.54441e+06	1.45286e+06	1.41307e+06	1.64272e+06
Com_7571_pos	L-Palmitoylcarnitine	C23 H45 N O4	399.334	9.491	400.342	No results	No results	Full match	125039	71132.1	199041	1.33248e+06	58881.5	2.61692e+06	565348	272365	1.42052e+06	321483	56015.7	158957	1.4459e+06	45960.9	73579	60905.5	195288	121516	983359	737947	639931
Com_7600_pos	DLK	C16 H30 N4 O6	374.217	3.001	375.224	Full match	No results	No results	487403	973746	515383	618476	414743	2.5934e+06	819996	1.10185e+06	2.64503e+06	665937	3.17777e+06	1.34327e+06	791011	611507	2.10281e+06	793788	326259	689015	1.45828e+06	996332	1.49305e+06
Com_7625_pos	Prostaglandin E2-1-glyceryl ester	C23 H38 O7	426.262	6.271	444.295	Full match	No results	No results	1.15054e+06	1.47491e+06	537543	2.31606e+06	727638	2.19106e+06	238254	132060	188168	432929	595694	185238	401270	169146	364791	618804	211770	114722	591667	738844	636482
Com_7647_pos	SMK	C14 H28 N4 O5 S	728.37	4.868	365.192	Invalid mass	No results	No results	2.33326e+06	2.3701e+06	2.30101e+06	2.10217e+06	1.79733e+06	2.56426e+06	2.53526e+06	2.41894e+06	2.67685e+06	2.28353e+06	3.07493e+06	2.74624e+06	2.40068e+06	2.2196e+06	2.88007e+06	2.52116e+06	2.51357e+06	1.99697e+06	2.38004e+06	2.29061e+06	2.2312e+06
Com_7669_pos	Mupirocin	C26 H44 O9	482.285	7.299	483.292	Invalid mass	No results	No results	1.15773e+06	1.27817e+06	1.37009e+06	1.26981e+06	1.38951e+06	1.18508e+06	1.9697e+06	1.68631e+06	3.19288e+06	1.22962e+06	1.1238e+06	2.89251e+06	162721	545672	436116	616960	1.5175e+06	474486	1.4761e+06	1.15954e+06	841737
Com_7680_pos	LSD-d3	C20 H22 [2]H3 N3 O	326.222	9.832	327.23	Invalid mass	No results	No results	400905	362277	442552	1.23226e+06	428666	866719	3.25169e+06	1.27837e+06	2.99464e+06	1.02716e+06	382411	727302	1.13713e+06	175352	703138	285450	227157	208170	1.2962e+06	740740	1.00747e+06
Com_7704_pos	(㊣)8-HEPE	C20 H30 O3	300.207	8.599	301.214	Invalid mass	No results	No results	1.45845e+06	1.99e+06	2.27268e+06	1.27434e+06	1.301e+06	1.24109e+06	1.62552e+06	4.26007e+06	1.11975e+06	3.2501e+06	1.97344e+06	1.68378e+06	491315	544111	421116	701146	1318126	438391	1.77488e+06	1.41208e+06	1.27221e+06
Com_7806_pos	Taurochenodeoxycholic acid	C26 H45 N O6 S	481.28	5.818	482.287	Invalid mass	No results	No results	1.41149e+06	529527	318125	1.03278e+06	279092	2.44729e+06	150625	247734	156824	204393	316522	232375	422065	352202	1.45644e+06	260074	839781	234120	851783	752645	805251
Com_7849_pos	N1-[1-methyl-1-oxo-1-(3-thienyl)-lambda~6~-sulfanylidene]benzamide	C12 H11 N O2 S2	265.026	2.599	266.033	Invalid mass	No results	No results	2.17399e+06	2.29011e+06	2.27571e+06	1.33934e+06	2.17436e+06	1.59036e+06	511033	801633	477981	766192	719479	484318	1.88035e+06	3.0273e+06	2.14747e+06	2.22583e+06	2.72928e+06	3.21306e+06	1.86569e+06	1.44748e+06	1.57784e+06
Com_7873_pos	AKB48 N-(4-hydroxypentyl) metabolite	C23 H31 N3 O2	403.231	5.064	404.238	Invalid mass	No results	No results	1.67344e+06	2.03994e+06	2.5624e+06	1.06898e+06	1.70077e+06	2.40459e+06	1.99523e+06	3.11992e+06	2.08568e+06	2.75409e+06	2.79337e+06	2.45984e+06	1.70046e+06	1.82514e+06	2.79527e+06	3.04927e+06	1.92198e+06	1.93827e+06	2.0508e+06	1.94358e+06	2.21325e+06
Com_7882_pos	THJ2201 N-(5-hydroxypentyl) metabolite	C23 H22 N2 O2	358.165	5.384	359.172	Invalid mass	No results	No results	717968	1.40159e+06	1.20202e+06	955877	730650	1.89383e+06	1.42244e+06	1.33687e+06	2.15311e+06	1.04765e+06	3.00148e+06	2.23008e+06	2.24591e+06	1.60415e+06	1.57037e+06	1.59939e+06	844446	1.29985e+06	2.04983e+06	1.89535e+06	1.09163e+06
Com_7943_pos	Desmethylmianserin	C17 H18 N2	250.147	5.741	251.154	Full match	No results	No results	330503	285638	142848	329518	284710	631314	320350	220682	205286	310402	583443	405017	2.20441e+06	712966	1.36022e+06	285935	253840	902310	666892	515419	761952
Com_7977_pos	WLH	C23 H30 N6 O4	492.196	4.9	493.203	Invalid mass	No results	No results	2.2513e+06	2.81753e+06	2.56512e+06	1.90228e+06	2.50946e+06	2.1572e+06	992047	656080	873324	1.25723e+06	1.04835e+06	901676	1.07283e+06	676043	3.97855e+06	1.1243e+06	1.57802e+06	797592	1.52271e+06	1.48935e+06	1.46124e+06
Com_8024_pos	LDGTS 17:0	C27 H53 N O6	487.387	9.843	488.395	No results	Full match	No results	181162	183239	176472	774874	181599	594499	679047	622250	878170	215953	196213	443019	2.15697e+06	135048	778071	176781	172540	148553	427369	440515	419256
Com_8064_pos	Isoproterenol	C11 H17 N O3	211.121	5.761	212.128	No results	No results	Full match	1.95761e+06	1.5003e+06	1.18528e+06	1.4472e+06	1.20669e+06	2.28315e+06	1.44917e+06	1.17745e+06	1.18715e+06	1.78733e+06	2.26529e+06	1.64496e+06	950235	1.00111e+06	1.38388e+06	1.63512e+06	1.45938e+06	880553	1.64421e+06	1.31e+06	1.52026e+06
Com_8074_pos	2-(14,15-Epoxyeicosatrienoyl) glycerol	C23 H38 O5	394.271	8.346	395.279	Full match	No results	Full match	1.04142e+06	768328	871539	819034	755579	2.2746e+06	793213	736052	1.10694e+06	443540	387293	875152	889050	513135	1.45257e+06	1.35166e+06	753697	629435	1.22811e+06	1.3925e+06	978326
Com_8119_pos	ANK	C13 H25 N5 O5	331.185	2.794	332.193	Full match	No results	No results	1.92944e+06	2.01269e+06	1.97042e+06	1.46833e+06	1.72529e+06	2.24614e+06	1.66426e+06	2.01592e+06	1.59257e+06	1.97708e+06	2.50739e+06	1.92434e+06	1.33641e+06	1.84963e+06	2.24494e+06	2.5414e+06	2.05351e+06	1.8234e+06	2.0765e+06	1.82883e+06	1.79879e+06
Com_8240_pos	Maltopentaose	C30 H52 O26	850.256	4.612	851.263	Invalid mass	No results	No results	2.83498e+06	2.97414e+06	2.77451e+06	1.83743e+06	2.17842e+06	498006	620085	637489	480679	619202	1.38216e+06	2.81408e+06	758216	1.27794e+06	1.17652e+06	1.05047e+06	935472	449419	731325	487357	530585
Com_8316_pos	N1-[1-(2,4-dichlorobenzoyl)-4-piperidyl]cyclohexane-1-carboxamide	C19 H24 Cl2 N2 O2	172.085	4.96	173.092	Invalid mass	No results	No match	1.78544e+06	2.38005e+06	2.18489e+06	1.73433e+06	2.38634e+06	2.08976e+06	1.8773e+06	1.76592e+06	1.80956e+06	1.36046e+06	1.51682e+06	1.32654e+06	1.46385e+06	1.65632e+06	3.63353e+06	1.87938e+06	2.09857e+06	2.10029e+06	1.57569e+06	2.425e+06	2.36309e+06
Com_8349_pos	N-(1,3-benzodioxol-5-yl)-7-chloroquinolin-4-amine	C16 H11 Cl N2 O2	298.047	6.362	299.055	Invalid mass	No results	No results	321384	250844	480743	246629	379520	182591	786972	419190	502212	1.29221e+06	699087	632755	250901	498871	393777	1.52165e+06	3.0085e+06	1.11924e+06	664283	651882	622549
Com_8356_pos	ALK	C15 H30 N4 O4	330.227	4.797	331.234	Full match	No results	No results	455924	674861	535934	402915	245590	1.03862e+06	341320	1.25332e+06	656929	615844	3.49523e+06	592197	708496	1.17413e+06	2.22459e+06	680634	278190	495405	964689	603009	865377
Com_8360_pos	1,3-bis(4-methoxybenzyl)-2-(6-methyl-2-pyridinyl)hexahydropyrimidine	C26 H31 N3 O2	417.249	6.257	418.256	Invalid mass	No results	No results	1.77197e+06	1.54947e+06	675263	1.88641e+06	847907	453053	164777	178846	130997	445956	171911	165001	632080	298768	266512	401314	152105	812721	697208	494336	454366
Com_8364_pos	Oxethazaine	C28 H41 N3 O3	467.309	8.651	468.316	Invalid mass	No results	No results	1.63202e+06	2.14897e+06	684622	1.38944e+06	1.35895e+06	738720	1.32413e+06	1.88715e+06	2.63044e+06	1.64418e+06	2.02088e+06	1.55485e+06	480194	496753	1.07671e+06	736495	1.58373e+06	287697	1.82994e+06	1.37315e+06	1.34934e+06
Com_8438_pos	(5S)-5-hydroxy-1,7-diphenylheptan-3-one	C19 H22 O2	320.112	5.845	321.12	Invalid mass	No results	No results	1.75924e+06	1.93773e+06	1.47723e+06	1.79938e+06	1.44143e+06	2.05495e+06	1.58473e+06	1.32917e+06	1.83768e+06	1.03558e+06	1.327e+06	1.54378e+06	1.22796e+06	1.3332e+06	973272	1.17786e+06	917884	943438	1.39563e+06	1.29716e+06	1.46536e+06
Com_8451_pos	GNK	C12 H23 N5 O5	317.17	2.341	318.177	Full match	No results	No results	850993	1.48467e+06	2.61768e+06	1.03132e+06	1.18467e+06	1.11387e+06	238955	284988	328342	796886	1.13591e+06	1.50439e+06	719323	891643	1.02196e+06	890395	692863	1.07952e+06	1.16939e+06	1.00022e+06	1.19691e+06
Com_8452_pos	N1-[4-(trifluoromethyl)phenyl]-2-phenylbutanamide	C17 H16 F3 N O	307.114	5.102	308.121	Invalid mass	No results	No results	874292	992896	704765	528417	807946	1.08158e+06	1.9112e+06	3.45142e+06	1.82947e+06	2.43808e+06	2.22795e+06	3.11126e+06	263026	598521	1.1956e+06	1.21896e+06	1.62876e+06	643491	1.07124e+06	1.0294e+06	1.03361e+06
Com_8459_pos	2-Benzyl-5-[(3S)-1-cyclohexyl-3-pyrrolidinyl]-1,3,4-oxadiazole	C19 H25 N3 O	311.2	6.556	312.207	Full match	No results	No results	308379	129506	118484	228118	440206	477356	169952	141817	84324.5	184973	245330	794774	1.9132e+06	2.09476e+06	1.35235e+06	1.15661e+06	591262	1.62716e+06	506175	363447	390132
Com_8465_pos	Xanthurenic Acid	C10 H7 N O4	205.038	5.575	206.046	No results	No results	Full match	1.66329e+06	1.53799e+06	1.76257e+06	1.82937e+06	1.4133e+06	1.09995e+06	999824	1.56675e+06	940432	576651	1.08967e+06	1.47004e+06	1.21833e+06	1.36837e+06	956618	1.36765e+06	1.32525e+06	993922	961076	1.04263e+06	913656
Com_8599_pos	(㊣)11(12)-EET	C20 H32 O3	302.222	8.086	303.229	Invalid mass	No results	No results	1.09583e+06	860091	1.3038e+06	328132	915209	769909	2.45831e+06	1.51764e+06	1.65238e+06	2.60324e+06	1.50642e+06	1.53812e+06	736890	870482	813927	1.5043e+06	2786648	1.07307e+06	1.59481e+06	1.16653e+06	1.16383e+06
Com_8765_pos	5-(3-cyclohexylprop-1-ynyl)nicotinic acid	C15 H17 N O2	243.126	8.017	244.133	Full match	No results	No results	143796	352000	197633	1.43992e+06	236606	1.86097e+06	61160	73780.5	67094.9	78007.7	70982.9	78700.7	224349	54014	71142.1	98756.3	67742	55499.5	325164	280051	328950
Com_8775_pos	Deoxyribose 5-Phosphate	C5 H11 O7 P	214.025	1.244	215.032	No results	No results	Full match	1.02966e+06	1.26441e+06	968748	590087	1.01299e+06	916286	541938	948690	824218	1.51395e+06	696194	1.27695e+06	1.73796e+06	2.19107e+06	2.13871e+06	2.07061e+06	1.89723e+06	1.62505e+06	1.00478e+06	1.14093e+06	1.69837e+06
Com_8887_pos	all-cis-4,7,10,13,16-Docosapentaenoic acid	C22 H34 O2	312.243	9.956	313.25	Invalid mass	No results	No results	123888	145375	107261	1.18441e+06	160973	971848	2.29724e+06	256160	1.7786e+06	123830	128323	155422	1.06503e+06	83716.7	158130	142385	88673.6	99383.6	498215	561559	611250
Com_8931_pos	N-Desmethyltramadol	C15 H23 N O2	249.17	10.122	250.178	Invalid mass	No results	No results	481772	311151	217816	1.59331e+06	259012	1.68703e+06	1.66008e+06	935740	1.81812e+06	406660	249433	824921	849918	456919	352013	137732	919031	134309	876106	1.21455e+06	1.55162e+06
Com_8946_pos	Milbemycin A4 oxime	C32 H45 N O7	555.329	9.593	556.337	Invalid mass	No results	No results	68781.1	72030.1	69306.6	316935	83222.9	233034	1.15505e+06	389703	2.21349e+06	114903	84557.8	122605	229211	63172.2	127383	84575.1	69605.8	63703.2	159462	109375	116096
Com_8955_pos	methyl 6-{[4-(trifluoromethyl)anilino]carbonyl}nicotinate	C15 H11 F3 N2 O3	306.065	6.214	307.072	Invalid mass	No results	No results	812574	1.20701e+06	899003	924671	1.09795e+06	1.09093e+06	2.01783e+06	2.51759e+06	2.20839e+06	1.35921e+06	1.40671e+06	1.75534e+06	910516	1.31135e+06	1291631	1.49896e+06	2.12064e+06	1.11617e+06	1.48559e+06	1.38634e+06	1.25818e+06
Com_8986_pos	15-OxoEDE	C20 H34 O3	304.239	7.958	305.246	Invalid mass	No results	No match	2.3107e+06	1.76267e+06	1.20958e+06	1.0017e+06	1.60472e+06	582635	1.20691e+06	1.45107e+06	953693	1.62864e+06	2.09178e+06	1.46378e+06	598690	632741	866919	874653	1.10209e+06	604757	1.44475e+06	1.175e+06	1.24409e+06
Com_9020_pos	PE (4:0/5:0)	C14 H28 N O8 P	369.155	5.581	370.163	No results	Full match	No results	980491	2.46588e+06	503798	1.00774e+06	1.20055e+06	1.31098e+06	656371	504854	478124	657153	1.63288e+06	789572	307147	311670	222330	385148	302597	193909	880343	883489	825985
Com_9032_pos	N1-[2-(4-chlorophenyl)-2-oxoethyl]-4-chlorobenzamide	C15 H11 Cl2 N O2	258.137	6.261	259.144	Invalid mass	No results	No results	1.12482e+06	1.27163e+06	1.08124e+06	720891	682426	674740	2.20748e+06	1.84944e+06	2.11597e+06	1.14834e+06	768875	369181	422929	667076	388465	296370	574943	582348	939405	752062	565945
Com_9077_pos	3-benzyl-1-methyl-2-oxo-1,2-dihydroquinolin-4-yl benzoate	C24 H19 N O3	391.114	6.772	392.121	Invalid mass	No results	No results	1.81663e+06	1.31808e+06	1.11272e+06	1.02951e+06	1.20041e+06	1.70272e+06	1.32818e+06	1.46964e+06	1.50655e+06	683159	1.16147e+06	973128	1.3786e+06	1.16312e+06	855756	934843	756026	780834	1.3359e+06	1.07555e+06	874830
Com_9097_pos	4-methoxy-6-[(E)-2-phenylethenyl]-2H-pyran-2-one	C14 H12 O3	228.08	6	229.087	Invalid mass	No results	No results	198680	243505	195788	168653	304913	1.69434e+06	129904	169119	241051	190972	223797	133524	127061	96363.1	970305	217707	297283	154165	216160	375769	214631
Com_9118_pos	6-Methoxy-2-naphthoic acid	C12 H10 O3	202.063	5.896	203.07	No results	No results	Full match	306590	320199	821940	1.51287e+06	312378	557170	221823	219366	358069	259098	259207	275462	210506	304621	346267	234352	238218	225498	313400	268384	260339
Com_9177_pos	PC (16:0e/2:0)	C26 H54 N O7 P	523.364	10.049	524.371	No results	Full match	Full match	89601.8	81101	86812.1	535283	103621	424745	159096	121162	212534	87140	70280.8	79942.5	1.55519e+06	79732.2	78372.1	67275.5	82584.6	92655.1	206947	215153	113383
Com_9228_pos	N-(1-benzylpiperidin-4-yl)-5-methylthieno[2,3-d]pyrimidin-4-amine	C19 H22 N4 S	338.159	4.88	339.167	Invalid mass	No results	No results	1.35977e+06	949620	1.25018e+06	1.08508e+06	1.4547e+06	1.30754e+06	1.0512e+06	1.00393e+06	949561	1.8371e+06	1.35219e+06	763048	1.44055e+06	2.13787e+06	1.82891e+06	1.20782e+06	2.01134e+06	1.41787e+06	1.31795e+06	1.50476e+06	1.25628e+06
Com_9256_pos	4-[2-(5-bromo-2-thienyl)-4-pyrimidinyl]benzamide	C15 H10 Br N3 O S	396.201	5.335	397.208	Invalid mass	No results	No results	1.16859e+06	1.09029e+06	1.02436e+06	1.43645e+06	1.20993e+06	1.62285e+06	1.28232e+06	1.14233e+06	1.87968e+06	1.12841e+06	1.60785e+06	1.14003e+06	1.50321e+06	1.13562e+06	1.44248e+06	1.0574e+06	1.05738e+06	1.02193e+06	1.19663e+06	1.29391e+06	1.06961e+06
Com_9265_pos	Oxfendazole	C15 H13 N3 O3 S	315.072	5.686	316.079	Invalid mass	No results	No results	1.28882e+06	1.30989e+06	1.40378e+06	1.19533e+06	1.59982e+06	1.32717e+06	1.36436e+06	1.72176e+06	2.02655e+06	1.10756e+06	1.91214e+06	1.7408e+06	827383	736932	754200	863506	772117	839668	1.46863e+06	1.07435e+06	1.19344e+06
Com_9293_pos	Chenodeoxycholic acid-3-beta-D-glucuronide	C30 H48 O10	568.322	8.978	569.329	No results	No results	Full match	48693.5	54940.5	56278.9	346692	65489.1	103479	2.04853e+06	345712	807378	149965	57272.3	159784	621190	47432.4	62414.4	54292.9	51516	92276	202389	189395	275316
Com_9360_pos	3,4,10,11-tetramethoxy-7,8,12b,13-tetrahydro-5H-6-azatetraphene	C21 H25 N O4	355.181	6.499	356.188	Invalid mass	No results	No results	1.43119e+06	731026	552116	1.40748e+06	1.17785e+06	551791	874995	254802	75992.1	1.12904e+06	844311	748751	105583	264825	526126	441330	147852	351496	610281	505440	438356
Com_9488_pos	3,5-dimethyl-N'-[4-(trifluoromethyl)benzoyl]isoxazole-4-carbohydrazide	C14 H12 F3 N3 O3	327.085	5.821	328.093	Invalid mass	No results	No results	1.61721e+06	1.45047e+06	1.41589e+06	1.2003e+06	1.36699e+06	1.39417e+06	1.14597e+06	981660	1.46635e+06	741438	1.06626e+06	1.146e+06	1.42012e+06	978026	858021	822964	1.05088e+06	717945	1.5425e+06	1.25749e+06	1.41494e+06
Com_9490_pos	2-(1H-indol-3-yl)-3-[4-(trifluoromethyl)phenyl]acrylonitrile	C18 H11 F3 N2	312.089	4.746	313.096	Full match	No results	No results	712478	304653	495224	126141	862520	440309	810214	292894	123532	2.85738e+06	446956	429171	172838	295657	283933	449120	1.17251e+06	336259	705766	656504	509894
Com_9529_pos	WMH	C22 H28 N6 O4 S	472.191	8.982	473.198	Full match	No results	No results	59359.5	66974.8	105101	1.34033e+06	186262	692509	748437	193502	512932	83870.7	69817.3	152504	669578	56561.3	76085.8	66185.4	62800.2	95795.2	423782	308931	376780
Com_9550_pos	1,3-dipyridin-3-ylpropane-1,3-dione	C13 H10 N2 O2	226.074	5.533	227.081	Full match	No results	No results	1.25386e+06	981107	1.08375e+06	1.09892e+06	899340	1.39081e+06	962339	797902	1.86196e+06	936114	1.24381e+06	1.0996e+06	1.08621e+06	1.58947e+06	1.14866e+06	1.03728e+06	999698	838823	936083	1.46371e+06	1.22546e+06
Com_9641_pos	Aflatoxin B1	C17 H12 O6	334.045	6.743	335.052	Invalid mass	No results	No results	935181	1.16544e+06	874749	757090	996585	615746	965491	1.09034e+06	1.27369e+06	1.00353e+06	1.13004e+06	1.17406e+06	1.05463e+06	1.28334e+06	516291	1.75891e+06	2.07408e+06	1.48839e+06	1.1717e+06	978522	1.08353e+06
Com_9668_pos	VLK	C17 H34 N4 O4	170.616	4.878	171.623	Invalid mass	No results	No results	433812	237395	298014	190195	141125	176798	131552	127488	144976	143222	215425	300012	1.35323e+06	1.01399e+06	426683	1.2337e+06	554984	559121	421417	453079	354994
Com_9685_pos	5-[(2-chloro-6-phenoxybenzyl)amino]-3,3-dimethyl-5-oxopentanoic acid	C20 H22 Cl N O4	375.119	6.761	376.127	Invalid mass	No results	No results	1.30849e+06	1.31821e+06	935061	759997	1.12693e+06	1.36175e+06	1.37458e+06	1.5823e+06	1.75911e+06	817213	1.0936e+06	1.06139e+06	1.34391e+06	1.47806e+06	1.00449e+06	1.22965e+06	1.25759e+06	1.13009e+06	1.43653e+06	1.3037e+06	1.10589e+06
Com_9691_pos	Neosaxitoxin	C10 H17 N7 O5	315.13	4.866	316.137	Full match	No results	No results	116557	89987	84376.4	77574.4	128406	94973.9	1.25477e+06	2.41847e+06	1.16152e+06	1.72398e+06	846331	644066	111652	95599.8	129498	152645	102635	83335.4	392927	357518	413719
Com_9693_pos	N1-(2-thienylmethyl)-2-chlorobenzamide	C12 H10 Cl N O S	272.995	1.899	274.002	Invalid mass	No results	No results	1.43457e+06	2.04229e+06	1.69589e+06	986098	1.90514e+06	1.07001e+06	327524	351984	381524	436417	413160	548708	774294	681200	2.00031e+06	490538	403834	767772	1.63058e+06	1.3478e+06	1.42338e+06
Com_9706_pos	4-methoxyphenyl 3,5-dimethyl-1-phenyl-1H-pyrazole-4-carboxylate	C19 H18 N2 O3	172.057	5.61	345.121	Invalid mass	No results	No results	826058	1.33034e+06	975343	1.11932e+06	989771	1.03413e+06	1.23165e+06	1.59681e+06	1.16583e+06	1.32215e+06	1.79476e+06	2.03878e+06	991172	1.2388e+06	970633	1.72419e+06	1.40406e+06	1.1319e+06	1.58889e+06	874541	1.90622e+06
Com_9771_pos	2-methyl-3-(2-thienyl)-3,3a,4,5-tetrahydro-2H-benzo[g]indazole	C16 H16 N2 S	251.079	5.204	252.086	Invalid mass	No results	No results	738925	742612	749156	1.04557e+06	628222	1.13289e+06	843594	1.07984e+06	1.02775e+06	829775	920618	1.1611e+06	1.30939e+06	966184	1.66918e+06	782436	1.13513e+06	821513	931206	1.04038e+06	762854
Com_9857_pos	7-(1H-pyrrol-1-yl)-5H-chromeno[2,3-b]pyridin-5-one	C16 H10 N2 O2	262.074	6.492	263.082	Full match	No results	No results	999045	700902	1.15124e+06	455784	1.0053e+06	835858	1.22363e+06	1.01219e+06	1.07831e+06	1.50279e+06	781908	1.05241e+06	1.21745e+06	1.28963e+06	1.18505e+06	1.88554e+06	1.94907e+06	1.35916e+06	1.22922e+06	1.30804e+06	1.06845e+06
Com_9880_pos	16H-dinaphtho[2,1-d:1,2-g][1,3]dioxocine	C22 H16 O2	312.109	5.774	313.116	Invalid mass	No results	No results	1.1278e+06	1.06402e+06	971186	803323	991003	1.21677e+06	972194	866254	1.70029e+06	722850	1.134e+06	792876	900272	831093	940552	942767	665293	777258	956103	806585	907805
Com_9943_pos	Feruloylcholine	C15 H22 N O4	280.154	5.178	281.16	No results	No results	Full match	1.04594e+06	1.10577e+06	1.12109e+06	731696	1.00214e+06	1.33425e+06	1.35352e+06	1.08201e+06	1.3197e+06	914590	1.11376e+06	1.29838e+06	1.18922e+06	1.05474e+06	1.48124e+06	1.3567e+06	1.1123e+06	952847	1.01381e+06	1.18579e+06	1.11976e+06
Com_9975_pos	N~1~-(2,4-dichlorophenyl)-N~2~-(2,2-dimethoxyethyl)ethanediamide	C12 H14 Cl2 N2 O4	264.063	1.253	265.07	Invalid mass	No results	No results	760427	886946	659163	652128	668200	690546	493908	379748	906509	510438	909018	566293	1.23268e+06	1.63166e+06	1.57721e+06	1.44739e+06	1.29093e+06	1.22658e+06	720011	688100	728153
Com_10024_pos	5-[4-(tert-butyl)phenyl]-1,3,4-oxadiazole-2-thiol	C12 H14 N2 O S	234.079	6.849	235.087	Invalid mass	No results	No results	1.03681e+06	885909	1.01704e+06	417657	964925	784512	1.39143e+06	781377	937475	1.30796e+06	933266	1.05697e+06	1.01836e+06	1.51589e+06	889758	1.82572e+06	1.85216e+06	1.288e+06	1.10016e+06	1.22524e+06	779796
Com_10026_pos	Ciprostene	C22 H36 O4	381.288	8.689	382.295	Invalid mass	No results	No results	45865.6	51752.1	46143	380248	56975	42109.1	65506.5	61019.6	49698.7	62000.6	58464	59434.8	1.21605e+06	45952	58680.8	56741.6	48341.8	47321.3	90122	81817.3	77358.1
Com_10073_pos	Sodium cholate	C24 H39 Na O5	430.268	9.504	431.275	No results	No results	Full match	263918	121979	257372	466163	54144.8	424229	129607	330311	213673	162767	51509.6	62955.7	1.19844e+06	78988	112408	65821.9	150741	288842	436158	293926	222845
Com_10149_pos	Kuromanin	C21 H20 O11	448.109	4.707	449.116	Invalid mass	No results	No results	481557	380762	227637	341305	323725	230375	1.43305e+06	1.20229e+06	1.56564e+06	1.33486e+06	1.1325e+06	1.75724e+06	178492	155350	159926	246855	323768	193045	643330	485701	602345
Com_10256_pos	13,14-Dihydro-15-keto Prostaglandin E2	C20 H32 O5	369.252	6.747	370.259	Invalid mass	No results	No results	307483	200252	730302	488342	323062	256455	111232	109596	70565.6	132608	122731	112986	1.13488e+06	217582	188653	304102	82884.6	169871	342777	282439	160804
Com_10266_pos	1,2-dihydroxyheptadec-16-yn-4-yl acetate	C19 H34 O4	364.201	8.653	365.209	Invalid mass	No results	No results	345184	255591	307193	233205	372663	509483	1.54475e+06	1.33878e+06	1.42625e+06	920231	393893	388083	276921	211405	252498	466440	1.43732e+06	157994	641956	527983	552375
Com_10272_pos	4,4'-(Isopropylidenebis(4,1-phenyleneoxy))dianiline	C27 H26 N2 O2	410.207	6.973	411.214	Invalid mass	No results	No results	210018	121965	141226	316963	140133	1.20457e+06	153417	195399	511101	125492	533548	1.32786e+06	125684	90852.6	210330	112206	98856.4	136551	269228	167386	180038
Com_10335_pos	Lysopg 18:1	C24 H47 O9 P	510.296	7.133	511.304	No results	No results	Full match	722993	1.36443e+06	501603	883002	714487	1.18016e+06	144151	121786	200978	220981	399078	182416	424463	483176	482381	685158	224443	184811	597071	492895	488370
Com_10400_pos	N-[4-chloro-2-(2-chlorobenzoyl)phenyl]-2-(4-methylpiperidino)acetamide	C21 H22 Cl2 N2 O2	404.112	6.24	405.119	Invalid mass	No results	No results	1.01188e+06	1.05784e+06	605417	647790	1.23335e+06	1.15676e+06	977962	923785	1.2734e+06	612193	645710	688710	1.05396e+06	1.05815e+06	689523	844006	652684	682169	1.05745e+06	907685	807290
Com_10484_pos	Sphingosine (d18:1)	C18 H37 N O2	321.267	7.373	322.274	Invalid mass	No results	No results	677967	237829	1.34581e+06	389094	636990	241186	1.44658e+06	1.88779e+06	577039	935532	640944	1.64115e+06	390630	51616.5	71407.9	210530	620547	975845	529019	608926	531507
Com_10508_pos	1-O-(3,4,5-Trimethoxybenzoyl)-beta-L-galactopyranose	C16 H22 O10	356.112	6.154	357.119	Invalid mass	No results	No results	475756	1.0387e+06	640156	709313	804869	1.12165e+06	757989	627412	941544	574898	711609	689877	879525	685592	676318	824634	567523	652377	1.01371e+06	895524	795675
Com_10556_pos	N-[methyl(oxo)phenyl-lambda~6~-sulfanylidene]-N'-phenylurea	C14 H14 N2 O2 S	312.032	4.093	313.039	Invalid mass	No results	No results	440329	240240	310827	131053	326229	88005.3	988839	935385	490910	2.08556e+06	1.18965e+06	1.40572e+06	93665.8	356488	251420	862666	238336	549233	315452	481018	505628
Com_10562_pos	cyclohexyl[4-(2-methoxyphenyl)piperazino]methanone	C18 H26 N2 O2	302.199	6.722	303.206	Full match	No results	No results	428593	376609	317310	438831	183307	1.10285e+06	153692	143051	71953.4	190356	143349	112799	353130	438634	358437	546036	84180.2	189153	363365	231812	260522
Com_10675_pos	DRH	C16 H26 N8 O6	426.203	10.575	427.21	Invalid mass	No results	No results	205605	355314	155457	918803	256037	1.01775e+06	1.33332e+06	707828	1.32713e+06	308139	185927	262819	746331	125104	217994	178854	267932	146715	353277	579828	519437
Com_10734_pos	PDMP	C23 H38 N2 O3	390.292	7.558	391.3	Invalid mass	No results	No results	157413	150597	226561	526363	142181	405736	1.32438e+06	287763	685660	174431	172584	296424	156564	149137	116969	161300	202886	107559	291950	156912	193323
Com_10832_pos	U-44069	C21 H34 O4	372.228	8.541	373.235	Invalid mass	No results	No results	994486	930731	969011	894961	819600	880529	579546	466813	975434	603986	477210	734837	239379	151060	256398	211606	180960	217065	655062	553939	472621
Com_10919_pos	6-(ethylthio)-N'-[(2-thienylcarbonyl)oxy]pyridine-3-carboximidamide	C13 H13 N3 O2 S2	307.043	5.746	308.051	Invalid mass	No results	No results	816684	796755	793724	467888	991605	805007	1.15385e+06	1.62265e+06	1.14936e+06	583964	542369	1.05272e+06	430481	523169	529426	499552	757291	493347	746576	751628	737838
Com_10933_pos	Emetine	C29 H40 N2 O4	480.3	8.71	481.308	Full match	No results	No results	37053.2	48925.6	1.22266e+06	168203	86580.7	32282.9	84294.2	54150.9	39075	54823.1	49210.2	53727.4	29570.5	34136.6	46137	45845.7	40008.6	37205.8	57867	37829.5	52866.9
Com_10949_pos	N-(3-chloro-2-methylphenyl)-N'-(3-methoxypropyl)thiourea	C12 H17 Cl N2 O S	272.079	5.441	273.087	Invalid mass	No results	No results	603381	615569	348633	501327	494031	951865	785922	626535	865672	742283	527446	900498	656119	585174	627032	936459	137959	394910	742625	619455	756318
Com_11056_pos	4-(5-propyl-2-pyridyl)benzonitrile	C15 H14 N2	244.1	5.935	245.107	Invalid mass	No results	No results	1.01637e+06	1.1377e+06	806662	574054	880666	873805	991498	829766	1.00508e+06	933082	853814	774924	860602	963969	834202	881939	1.10569e+06	571958	1.05454e+06	770814	737758
Com_11105_pos	MMK	C16 H32 N4 O4 S2	390.179	5.765	391.186	Invalid mass	No results	No results	193001	229431	1.15478e+06	226744	214109	253124	125280	131894	132647	146857	155468	158595	80728	92169.9	165956	152997	94780.2	98423.6	128670	125410	198551
Com_11120_pos	17-AAG	C31 H43 N3 O8	602.328	7.285	603.335	Invalid mass	No results	No results	411156	386806	1.14994e+06	621365	334884	358284	58667.1	74162.7	70915.4	98336.4	112177	97913.8	251947	225147	108130	761552	169545	131366	351885	302844	300933
Com_11220_pos	2,5-bis(4-hydroxy-3-methoxyphenyl)-3,4-dimethyloxolan-3-ol	C20 H24 O6	342.149	6.917	343.156	Invalid mass	No results	No results	582654	395641	689489	366071	387300	146203	212460	95169.2	79567.4	226115	291087	100763	330450	610926	96648.1	570263	79458.7	1.13941e+06	481205	388729	285645
Com_11235_pos	5-methyl-N'-[3-(trifluoromethyl)benzoyl]-3-isoxazolecarbohydrazide	C13 H10 F3 N3 O3	351.029	6.087	352.036	Invalid mass	No results	No results	663506	715897	510411	435868	842416	632428	578506	611644	752944	323084	670877	368276	799321	856403	652327	765021	743497	764909	876962	779854	765198
Com_11325_pos	RMK	C17 H35 N7 O4 S	433.25	6.045	434.257	Invalid mass	No results	No results	250029	266801	92942.5	399649	451717	43844.9	64646.7	61712.9	47444.9	108412	68056.5	57513.4	365100	327657	53980.6	87357.1	44819.7	1.08265e+06	301148	263797	202501
Com_11520_pos	2-{[(2-hydroxy-1-naphthyl)methylidene]amino}isoindoline-1,3-dione	C19 H12 N2 O3	316.085	6.754	317.092	Full match	No results	No results	123425	137174	232612	118529	114854	90564.8	187209	91186.4	80760.7	284323	188056	93999	244129	480865	373645	470681	1.0651e+06	552650	265438	206570	359098
Com_11633_pos	N-Acetyl-DL-phenylalanine	C11 H13 N O3	207.09	4.867	208.097	No results	No results	Full match	615622	406907	463617	322452	398763	494118	442290	417793	416468	605983	547584	773203	661072	562295	774295	627308	525403	534017	404364	655501	584098
Com_11698_pos	Lysops 22:5	C28 H46 N O9 P	571.288	5.468	572.296	No results	No results	Full match	150029	207935	75213.9	605510	118003	113469	169826	137157	296906	176330	241447	151577	621424	255108	479533	235157	161972	212588	315981	287418	208336
Com_11808_pos	PLH	C17 H27 N5 O4	730.424	4.826	366.219	Invalid mass	No results	No results	63877.8	68660.8	127900	60922.8	60767.7	67257.9	63311.1	71855.7	64826.4	68632.3	84121.4	79910.9	85932.5	835014	98073.2	103605	57130.4	247270	70095.3	65798.4	61183
Com_11872_pos	1-Caffeoylquinic Acid	C16 H18 O9	354.097	5.797	355.104	No results	No results	Full match	405855	428025	321940	397938	437885	615784	266217	327880	391611	209433	299574	213004	401890	285739	253054	292010	174656	199659	252254	274078	309408
Com_11914_pos	5'-Adenylic acid	C10 H14 N5 O7 P	347.063	0.521	348.07	No results	No results	Full match	479874	724497	575754	426616	722316	600261	499108	898475	446840	882073	827768	801968	314242	516140	619077	461010	420691	385213	588368	674834	457643
Com_11929_pos	lithocholic acid 3-sulfate sodium salt	C24 H38 O6 S Na2	500.217	5.831	501.224	No results	No results	Full match	615907	368210	123068	500969	404460	524642	221342	251772	294569	99890	116821	245761	315532	290661	1.01535e+06	161193	278705	431875	319433	293289	242304
Com_11972_pos	Adenosine 5'-Diphosphate	C10 H15 N5 O10 P2	427.031	2.278	428.038	No results	No results	Full match	241191	233852	183525	112459	228578	147828	303535	972077	239978	385436	389216	369597	122226	162933	259463	334714	241403	274022	311631	238095	189537
Com_12088_pos	Triiodothyronine	C15 H12 I3 N O4	650.789	1.239	651.797	No results	No results	Full match	469427	226747	201181	219268	216801	131622	123650	433361	209948	336760	877330	606450	200229	329772	411669	352133	287650	324521	254451	228825	160977
Com_12307_pos	(1E,4E)-1,5-bis(4-methoxyphenyl)penta-1,4-dien-3-one	C19 H18 O3	316.106	4.905	317.113	Invalid mass	No results	No results	506248	395982	248081	296008	149354	187015	382080	197775	464795	204522	695383	358640	383483	265050	290838	194373	394462	156125	324248	279711	319706
Com_12321_pos	Lysopc 14:0	C22 H46 N O7 P	467.3	5.626	468.307	No results	No results	Full match	146644	86892.3	77649	369535	93493.3	87768.3	80085.3	90539.5	81474.8	89397.6	100884	97539.4	159797	108957	116085	135576	75305.8	207878	80497.7	76010.3	95768.1
Com_4_pos	N2,N2-Dimethylguanosine	C12 H17 N5 O5	311.123	4.933	312.13	No results	Full match	Full match	24476388718	29732327471	28469451441	19922350330	25101538290	13935468493	9703397851	6059908423	8466790209	11359012289	10855032429	9587783477	10836573853	6914019195	7515889082	11042666415	14434089922	7598241820	15088590832	14292156412	13741144020
Com_6_pos	2-oxopiperidine-3-carbohydrazide	C6 H11 N3 O2	157.085	1.279	158.092	Full match	No results	No results	8956486938	8916390520	9345698389	6956367079	7782375083	8465687257	3432786772	3054575922	3567475069	5174918753	4959028564	3988121651	18988243432	19924920276	18255617180	16380676016	17338308878	18173027774	10081923826	9764736935	11046245609
Com_43_pos	Homoarginine	C7 H16 N4 O2	171.101	1.294	172.108	No results	Invalid mass	No results	2319476645	2868854463	3027182634	2883113163	2321350404	2306609643	3.89603e+08	2.24947e+08	5.28261e+08	9.13578e+08	1720539695	2509531470	1340690280	1033448670	1379131695	1222384045	8.62425e+08	1090930083	1576635559	1631993973	1624871403
Com_46_pos	trans-2-Butene-1,4-dicarboxylic Acid	C6 H8 O4	144.042	1.46	145.049	No results	No results	Full match	1054324841	1190466114	1215698557	7.29527e+08	1277395682	8.35496e+08	2465752813	5020265467	2028238485	2595619370	2551308974	2442418355	7.33319e+08	2226039574	2866055848	1860164283	2562048028	1616700860	1769438330	1911212382	2033321767
Com_50_pos	Bicyclo prostaglandin E2	C20 H30 O4	334.212	6.653	335.219	Invalid mass	No results	No results	2873085161	1794321297	9.9375e+08	2482102187	2199802854	5.96125e+08	3173377728	9.20639e+08	1.4519e+08	1579871925	1462206344	4.882e+08	9.26584e+08	1073945231	2.55106e+08	1112667054	5.12935e+08	1766370046	2319216495	1983066778	2065803720
Com_59_pos	alpha-Ketoglutaric acid	C5 H6 O5	146.021	2.094	147.029	No results	No results	Full match	2437450957	2661882525	2759479218	2280323679	2599612815	2187069197	2252035965	2201551425	2448535215	2156051870	1808963119	2434461886	1730203689	2147054718	1722813461	1765144278	2551783467	1912280146	2402529987	2565436225	2336081324
Com_68_pos	DL-Norvaline	C5 H11 N O2	117.079	1.52	118.086	No results	No results	Full match	1791896836	1985221437	2426853062	1931081674	2502183840	2114509543	3031624126	2615906254	2960349265	2791227468	2437415536	1991202609	1940274011	1806367778	1692748962	1864169827	1920013818	2257903154	2625867331	2658714211	2673707488
Com_75_pos	2,5-Furandicarboxylic acid	C6 H4 O5	156.006	2.098	157.013	No results	No results	Full match	1883717928	1721857743	2061013199	1897518359	1971570822	1508319561	1769402317	1760290894	1713849074	1566072624	1371107320	1806080357	1434922529	1698192523	1359191491	1306625835	1915167497	1331213099	1834283348	1969094764	1506269222
Com_107_pos	11-Epiprostaglandin E1	C20 H34 O5	336.227	6.679	337.234	Invalid mass	No results	No results	9.02264e+08	5.95276e+08	2.5694e+08	8.40774e+08	1006690936	5.56027e+08	1545346956	1455846336	117895363	2080821499	1348661614	6.90894e+08	1.23222e+08	1.50667e+08	4.5101e+07	4.17189e+08	4.27548e+08	2.57657e+08	6.97257e+08	640834578	5.89007e+08
Com_108_pos	Methyl beta-D-galactopyranoside	C7 H14 O6	194.079	1.622	195.087	No results	No results	Full match	6.96095e+07	1.67454e+08	1.82081e+08	1.33463e+07	1.10696e+08	3.13142e+07	5.75733e+07	2035874959	5.81074e+07	775936941	7.00144e+08	2.52297e+08	2.0282e+07	3.37245e+08	1.43259e+08	321681769	4.48054e+08	1.991e+08	2.95325e+08	2.62602e+08	2.73045e+08
Com_131_pos	Ornithine	C5 H12 N2 O2	132.09	1.182	133.097	Full match	No results	Full match	8.92723e+08	8.86334e+08	6.51658e+08	5.137e+08	7.1711e+08	6.85427e+08	3.85822e+08	3.39983e+08	308798483	6.09732e+08	4.15103e+08	364597220	7.96858e+08	5.8624e+08	9.18515e+08	1586845873	1301280192	6.27484e+08	6.86816e+08	6.58011e+08	7.23839e+08
Com_153_pos	Leucylproline	C11 H20 N2 O3	228.147	5.138	229.154	Full match	No results	Full match	2.58651e+08	2.02427e+08	7.91795e+07	4.71439e+08	2.6002e+08	6.55132e+08	1017781702	7.21866e+07	3.8295e+08	7.83354e+07	3.69623e+08	3.18114e+08	6.64254e+08	1.5995e+08	7.16146e+08	2.44611e+08	8.50094e+07	1.99401e+08	3.93784e+08	3.37947e+08	1.9116e+08
Com_169_pos	Valylproline	C10 H18 N2 O3	214.132	4.916	215.139	Full match	No results	No results	1.96858e+08	1.07939e+08	2.02288e+07	609382758	2.61483e+08	5.53327e+08	4.22302e+08	2.62267e+07	4.38793e+08	4.90176e+07	2.97446e+08	4.08389e+08	4.25545e+08	7.64751e+07	5.11286e+08	136352661	3.14473e+07	1.03624e+08	2.86883e+08	2.15535e+08	2.52199e+08
Com_172_pos	Prostaglandin K2	C20 H30 O5	332.196	6.487	333.203	Invalid mass	No results	No results	4.15125e+08	1.80662e+08	2.14735e+08	6.02693e+08	3.44557e+08	5.98182e+07	307053445	1.22449e+08	1.62944e+07	3.35357e+08	2.81485e+08	7.08281e+07	3.25131e+07	5.99249e+07	7.36185e+07	1.46201e+08	3.36371e+07	8.04699e+07	209239424	1.85192e+08	1.78041e+08
Com_245_pos	N6-Acetyl-L-lysine	C8 H16 N2 O3	171.089	1.667	172.097	Invalid mass	Invalid mass	No results	3.09545e+08	1.74075e+08	2.54895e+08	1.41012e+08	2.40033e+08	1.22438e+08	2.14259e+08	3.8622e+08	1.57808e+08	3.09899e+08	2.698e+08	2.66336e+08	2.48839e+08	4.82063e+08	3.61528e+08	4.37132e+08	6.10953e+08	6.22585e+08	2.78401e+08	2.57002e+08	3.98614e+08
Com_261_pos	Phenylpyruvic acid	C9 H8 O3	164.047	1.391	165.055	No results	No results	Full match	8.47835e+07	1.30773e+08	1.74651e+08	7.1536e+07	1.01027e+08	1.51568e+08	1.46694e+08	2.55141e+08	319325398	1.21058e+08	2.1654e+08	7.26012e+08	4.05089e+07	5.9686e+07	2.58857e+08	7.73888e+07	1.49313e+08	5.08266e+07	1.92982e+08	1.87869e+08	1.68994e+08
Com_289_pos	4-Hydroxyisoleucine	C6 H13 N O3	147.09	2.403	148.097	No results	No results	Full match	1.03794e+08	8.87463e+07	9.50741e+07	6.35317e+07	9.02292e+07	9.32458e+07	4.68046e+08	3.40758e+08	4.05863e+08	4.48167e+08	3.54819e+08	3.16086e+08	1.00784e+08	1.22833e+08	9.83204e+07	1.50276e+08	1.78746e+08	1.53072e+08	2.07632e+08	1.91579e+08	1.85623e+08
Com_302_pos	N-Acetylneuraminic acid	C11 H19 N O9	309.107	2.035	348.07	No results	No results	Full match	1.86388e+08	1.80426e+08	1.0301e+08	2.91623e+08	1.06992e+08	1.19248e+08	7.17789e+07	6.5715e+07	8.7393e+07	5.73019e+07	8.99553e+07	7.63899e+07	8.87304e+07	8.84458e+07	1.46195e+08	7.84658e+07	2.96793e+07	6.38697e+07	1.12439e+08	1.05738e+08	1.05593e+08
Com_365_pos	Pyridoxamine	C8 H12 N2 O2	168.09	4.954	169.097	Full match	No results	Full match	2.23255e+08	2.32481e+08	2.28236e+08	2.06145e+08	198168065	194630493	3.01458e+08	3.51818e+08	3.27266e+08	3.14219e+08	3.84586e+08	4.45193e+08	1.84211e+08	2.32133e+08	2.88668e+08	286519401	2.37275e+08	1.95239e+08	2.37671e+08	2.39721e+08	2.36426e+08
Com_371_pos	D-Ala-D-Ala	C6 H12 N2 O3	160.085	1.448	161.092	No results	No results	Full match	1.8317e+08	173131631	1.49086e+08	1.80165e+08	1.94529e+08	1.44397e+08	3.07137e+08	3.49985e+08	3.21883e+08	3.41652e+08	2.99727e+08	3.11893e+08	1.47407e+08	1.30945e+08	221712059	1.93488e+08	1.41062e+08	1.29194e+08	1.88864e+08	2.07e+08	2.23148e+08
Com_372_pos	2-Aminopimelic acid	C7 H13 N O4	175.084	1.469	176.092	No results	Full match	No results	2.00096e+08	2.04222e+08	1.86824e+08	1.66461e+08	2.14911e+08	2.15109e+08	2.8407e+08	4.31304e+08	2.84483e+08	3.8799e+08	3.89192e+08	2.84139e+08	151253989	1.61402e+08	1.9613e+08	2.52474e+08	2.30626e+08	164583545	2.20223e+08	2.56378e+08	2.46936e+08
Com_402_pos	MAG (18:3)	C21 H36 O4	352.261	8.832	353.268	No results	No results	Full match	6.17843e+07	7.51983e+07	4.2194e+07	8.0216e+07	4.11404e+07	2.31623e+08	3.14419e+07	3.11552e+07	8.48379e+07	2.61307e+07	3.23098e+07	4.845e+07	1.32165e+08	3.89834e+07	1.76631e+08	7.22087e+07	2.96729e+07	5.57672e+07	9.30383e+07	7.77455e+07	6.97169e+07
Com_418_pos	Roquefortine C	C22 H23 N5 O2	389.185	5.099	390.191	Full match	No results	No results	1.39811e+08	1.0912e+08	9.65659e+07	1.99835e+08	1.20921e+08	1.09176e+08	1.2141e+07	769933	2.24327e+07	2.14689e+07	4.94074e+07	1.12802e+08	1.66473e+07	9.01494e+06	4.13829e+06	5.08137e+06	3.44231e+06	3.88171e+06	5.98353e+07	5.18176e+07	5.08715e+07
Com_470_pos	3-Amino-4-methylpentanoic acid	C6 H13 N O2	131.095	1.344	132.102	No results	No results	Full match	1.74751e+08	2.04399e+08	1.92334e+08	1.71195e+08	216224974	1.51127e+08	2.25127e+08	2.27741e+08	231317458	2.63695e+08	2.21378e+08	2.37346e+08	1.50964e+08	1.83016e+08	1.3922e+08	1.58934e+08	1.57257e+08	1.74053e+08	1.67923e+08	2.14482e+08	1.77962e+08
Com_498_pos	LPC 18:3	C26 H48 N O7 P	517.317	8.557	518.324	No results	Full match	Full match	5.9544e+07	4.1754e+07	4.99038e+07	1.60816e+08	5.79674e+07	1.17419e+08	6.28498e+07	2.43081e+07	7.12362e+07	2.54098e+07	2.2837e+07	4.7844e+07	1.22098e+08	4.15146e+07	5.45384e+07	18745480	1.73432e+07	3.83911e+07	8.65173e+07	7.20398e+07	6.4054e+07
Com_521_pos	Hydroquinone	C6 H6 O2	110.037	1.502	111.044	No results	No results	Full match	3.82218e+07	6.46667e+07	140856304	7.65109e+07	1.48484e+08	3.34899e+07	1.13692e+08	2.32309e+08	1.35195e+08	2.43586e+08	2.48564e+08	298009177	3.76377e+07	1.12049e+08	2.46642e+08	1.93375e+08	1.30969e+08	1.01518e+08	1.04639e+08	1.63954e+08	1.69182e+08
Com_529_pos	Gly-Phe	C11 H14 N2 O3	222.1	5.273	223.108	No results	No results	Full match	3.84774e+07	5.39315e+07	2.26517e+07	8.34305e+07	3.11586e+07	1.6343e+08	5.88576e+07	5.6937e+07	1.94166e+08	2.28349e+07	1.97361e+08	123477922	1.54418e+08	8.33617e+07	253727593	8.27958e+07	7.82895e+07	6.85854e+07	1.02673e+08	1.00293e+08	1.1022e+08
Com_586_pos	Anthranilic acid	C7 H7 N O2	137.048	5.64	138.055	No results	No results	Full match	9.9418e+07	7.27765e+07	1.09952e+08	3.31826e+07	8.92055e+07	1.47963e+07	5.23376e+07	4.63876e+07	2.54571e+07	9.28351e+07	4.73592e+07	5.78405e+07	8.46669e+07	1.37316e+08	4.17875e+07	9.1316e+07	5.91413e+07	1.86627e+08	9.16821e+07	6.21947e+07	8.34208e+07
Com_663_pos	(5-L-Glutamyl)-L-Amino Acid	C8 H14 N2 O5	218.09	1.683	219.097	No results	No results	Full match	1.0047e+08	1.18415e+08	7.44378e+07	4.50295e+07	9.52583e+07	7.41137e+07	7.88788e+07	1.86213e+08	1.07957e+08	1.52339e+08	1.92656e+08	2.08132e+08	4.48199e+07	1.04563e+08	5.82738e+07	9.50011e+07	1.19696e+08	1.44699e+08	1.38496e+08	1.30929e+08	1.32646e+08
Com_690_pos	2,6-Dihydroxypurine	C5 H4 N4 O2	152.033	3.715	153.041	No results	No results	Full match	9.26459e+07	6.22442e+07	6.25096e+07	6.25501e+07	5.8871e+07	6.40715e+07	9.61565e+07	8.67028e+07	9.7273e+07	1.06641e+08	1.07967e+08	1.61453e+08	1.04811e+08	1.09661e+08	1.09799e+08	9.87274e+07	9.14031e+07	1.17744e+08	8.66071e+07	7.45189e+07	7.63988e+07
Com_776_pos	2-Methylbutyroylcarnitine	C12 H23 N O4	245.163	5.694	246.17	No results	No results	Full match	1.38913e+07	13136103	3.66198e+06	1.36983e+07	7.86418e+06	9.63235e+07	1.31819e+06	869260	2.4121e+06	2.81031e+06	6.62291e+06	1.08285e+07	1.09504e+06	1.46243e+06	1.97884e+07	3.21857e+06	2.85112e+06	1.26916e+06	1.49418e+07	1.34638e+07	1.72503e+07
Com_827_pos	L-(-)-alpha-Amino-epsilon-Caprolactam	C6 H12 N2 O	128.095	1.182	129.102	No results	No results	Full match	4.86188e+07	3.70497e+07	3.20983e+07	3.07004e+07	3.38897e+07	3.52172e+07	3.47936e+07	3.9455e+07	2.987e+07	4.27173e+07	4.5709e+07	3.70818e+07	8.10604e+07	7.88167e+07	9.16363e+07	7.17347e+07	6.4453e+07	7.84169e+07	5.24261e+07	5.36644e+07	4.92654e+07
Com_838_pos	5-Hydroxytryptophan	C11 H12 N2 O3	220.085	5.046	221.092	Full match	No results	Full match	5.25164e+07	3.8895e+07	3.55449e+07	3.07073e+07	4.37326e+07	7.24371e+07	8.19445e+07	9.15679e+07	8.25143e+07	8.47659e+07	1.18986e+08	1.15729e+08	7.9769e+07	7.33113e+07	9.72488e+07	1.18423e+08	1.04763e+08	9.50772e+07	6.6365e+07	8.2409e+07	9.11245e+07
Com_845_pos	N-acetyl-L-ornithine	C7 H14 N2 O3	174.101	5.565	175.108	No results	No results	Full match	8.10876e+07	7.9299e+07	7.17142e+07	7.58695e+07	7.02155e+07	7.67016e+07	5.52444e+07	6.68616e+07	6.06877e+07	5.30699e+07	6.67986e+07	5.88602e+07	6.76777e+07	6.29308e+07	5.09325e+07	6.18691e+07	6.06511e+07	5.19095e+07	6.96214e+07	6.4677e+07	6.48914e+07
Com_941_pos	2-{2-oxo-2-[(2-oxo-3-azepanyl)amino]ethoxy}acetic acid	C10 H16 N2 O5	244.106	1.491	245.113	Full match	No results	No results	3.20906e+07	3.25783e+07	3.18373e+07	4.03877e+07	3.83221e+07	2.79705e+07	3.93886e+07	5.35744e+07	3.30762e+07	48989568	5.03253e+07	4.01433e+07	6.92446e+07	4.11274e+07	4.39829e+07	4.9562e+07	4.4416e+07	4.26326e+07	3.88682e+07	4.16857e+07	4.48316e+07
Com_945_pos	3-Methoxytyramine	C9 H13 N O2	167.095	4.767	168.102	No results	No results	Full match	8.89004e+06	5.88319e+06	7.64734e+06	8.36659e+06	3.30535e+06	5.89397e+06	3.00313e+06	3.71198e+06	3.1252e+06	3.29754e+06	3.91015e+06	3.67556e+07	3.38519e+06	2.85553e+06	4.71915e+06	1.25912e+08	3.04162e+06	2.39419e+06	4.43013e+06	4.07534e+06	4.31303e+06
Com_973_pos	Asp-Glu	C9 H14 N2 O7	262.08	1.474	263.087	No results	Full match	Full match	3.7354e+07	4.84938e+07	3.90757e+07	2.9703e+07	3.819e+07	5.28589e+07	1.9067e+07	2.09619e+07	3.44445e+07	2.32429e+07	4.22602e+07	2.20991e+07	6.60123e+07	6.57109e+07	4.99713e+07	3.8944e+07	3.21162e+07	5.4272e+07	4.92731e+07	5.09649e+07	5.357e+07
Com_985_pos	Thr-Leu	C10 H20 N2 O4	232.142	3.035	233.149	No results	No results	Full match	6.05657e+06	1.27259e+07	4.18213e+06	2.47045e+07	6.34406e+06	6.95304e+07	1.02924e+07	1.39847e+07	8.13914e+07	1.02292e+07	6.08979e+07	3.45132e+07	3.66985e+07	1.7574e+07	8.84608e+07	1.38778e+07	1.63974e+07	1.58107e+07	3.63123e+07	3.26552e+07	3.14007e+07
Com_988_pos	L-Histidinol	C6 H11 N3 O	141.09	1.171	142.098	No results	No results	Full match	4.65767e+07	4.80942e+07	7.80906e+07	4.94387e+07	4.995e+07	5.42889e+07	4.43042e+07	4.84137e+07	4.95879e+07	7.56944e+07	7.10864e+07	5.43748e+07	6.48787e+07	7.00723e+07	6.25378e+07	5.34347e+07	7.25338e+07	6.35046e+07	6.41063e+07	6.44639e+07	6.57607e+07
Com_999_pos	3-Methyl-2-oxobutanoic acid	C5 H8 O3	116.047	1.507	117.055	No results	No results	Full match	5.13896e+07	4.9799e+07	4.06087e+07	3.10293e+07	4.96255e+07	4.69919e+07	5.69336e+07	80609078	7.99462e+07	8.94311e+07	8.77064e+07	7.93932e+07	4.29242e+07	8.10869e+07	8.53156e+07	1.0178e+08	8.38899e+07	9.08122e+07	5.35589e+07	7.13974e+07	7.97557e+07
Com_1020_pos	Oxaceprol	C7 H11 N O4	173.069	1.66	174.076	No results	No results	Full match	5.29949e+07	6.64361e+07	8.54567e+07	4.87997e+07	6.13791e+07	6.24629e+07	3.57742e+07	1.62626e+07	1.70773e+07	3.40872e+07	2.79768e+07	1.39033e+07	1.57656e+07	1.46956e+07	1.09194e+07	4.70471e+07	4.88779e+07	1.58847e+07	3.80771e+07	3.07241e+07	4.34207e+07
Com_1044_pos	Syringic acid	C9 H10 O5	198.052	1.22	199.059	No results	No results	Full match	1.8938e+07	3.32247e+07	2.05083e+07	3.09664e+07	1.64183e+07	2.427e+07	1.16483e+06	1.67031e+06	1.08732e+06	2.1128e+06	2.2333e+06	2.33878e+06	6.08818e+07	10236491	3.80919e+07	3.554e+07	1.014e+07	6.83295e+06	2.47569e+07	2.39318e+07	2.57907e+07
Com_1097_pos	Val-Ser	C8 H16 N2 O4	204.111	2.823	205.118	No results	No results	Full match	6.67562e+06	1.01823e+07	5.70362e+06	2.29275e+07	7.3065e+06	6.01921e+07	1.04373e+07	9.55621e+06	6.18232e+07	8.81758e+06	4.89433e+07	2.24942e+07	4.14309e+07	1.60296e+07	8.4754e+07	1.30045e+07	1.43396e+07	1.307e+07	3.07748e+07	2.73286e+07	2.59632e+07
Com_1120_pos	Ala-Ile	C9 H18 N2 O3	185.105	4.963	186.112	No results	Invalid mass	No results	1.20277e+07	5.69408e+06	6.31315e+06	3.97349e+06	7.64549e+06	5.83224e+07	4.74706e+06	5.63895e+06	9.19504e+06	4.76857e+06	5.22632e+06	7.26229e+06	4.62085e+06	4.49411e+06	5.33489e+06	4.72308e+06	9.13863e+06	2.37834e+06	5.82338e+06	9.74942e+06	1.03302e+07
Com_1231_pos	1,4-Dihydro-1-Methyl-4-Oxo-3-Pyridinecarboxamide	C7 H8 N2 O2	152.059	5.179	153.066	No results	No results	Full match	3.81174e+07	3.85342e+07	3.24179e+07	4.5074e+07	3.45139e+07	3.30607e+07	2.87301e+07	1.21281e+07	2.36274e+07	2.44931e+07	1.99312e+07	2.85743e+07	2.10445e+07	2.08674e+07	2.066e+07	2.39595e+07	1.40741e+07	1.69704e+07	2.76201e+07	2.51597e+07	2.66479e+07
Com_1262_pos	2-Isopropylmalate	C7 H12 O5	176.068	1.515	177.076	No results	No results	Full match	2.21187e+07	2.52439e+07	2.70527e+07	1.46698e+07	32598993	2.54487e+07	1.6904e+07	8.17405e+07	3.6582e+07	1.49427e+07	2.48507e+07	4.99291e+07	2.79403e+07	3.4723e+07	5.6727e+07	4.17056e+07	4.81198e+07	4.80415e+07	3.72753e+07	3.73411e+07	5.54696e+07
Com_1267_pos	11-Dehydro thromboxane B2	C20 H32 O6	368.217	5.982	369.225	Invalid mass	No results	No results	4.6181e+07	6.24188e+07	3.29794e+07	4.33369e+07	4.69313e+07	5.03577e+06	1.1294e+07	5.28798e+06	7.29486e+06	1.2122e+07	1.28891e+07	3.64374e+06	4.26648e+07	3.64119e+07	7.52639e+06	1.73919e+07	2.78462e+06	3.61213e+07	3.17734e+07	2.20446e+07	1.57779e+07
Com_1297_pos	5-Methylcytosine	C5 H7 N3 O	125.059	3.082	126.066	No results	No results	Full match	1.69773e+07	2.58096e+07	3.51954e+07	3.54391e+07	1.10863e+07	3.35061e+07	1.80831e+06	806017	1.13191e+06	1.31487e+06	1.91842e+06	2.44151e+06	4.37373e+07	4.62695e+06	1.63289e+07	1.67249e+07	8.98261e+06	3.98071e+06	2.03748e+07	1.81066e+07	1.7825e+07
Com_1313_pos	Phenylglyoxylic acid	C8 H6 O3	150.032	1.415	151.039	No results	No results	Full match	3.51057e+07	2.83652e+07	3.75018e+07	1.72115e+07	4.48132e+07	2.62742e+07	5.68132e+07	6.65181e+07	4.86372e+07	8.61621e+07	6.32081e+07	5.65464e+07	2.29093e+07	4.28132e+07	6.21405e+07	45915416	3.55253e+07	4.27802e+07	5.27186e+07	5.82674e+07	5.41261e+07
Com_1419_pos	Alanyltyrosine	C12 H16 N2 O4	252.111	4.733	253.118	Full match	No results	No results	3.27307e+07	3.0775e+07	3.01306e+07	3.1297e+07	3.11454e+07	4.06247e+07	2.12993e+07	5.93087e+06	4.01689e+07	3.28006e+07	6.18903e+07	5.53332e+07	3.39574e+07	3.00864e+07	5.80747e+07	2.84531e+07	1.6254e+07	2.04038e+07	3.65694e+07	2.94396e+07	3.05063e+07
Com_1460_pos	Kinetin	C10 H9 N5 O	237.063	2.133	238.071	Invalid mass	No results	No results	3.09076e+07	3.24626e+07	2.3446e+07	1.4825e+07	2.78663e+07	3.31714e+07	4.16794e+07	6.58574e+07	4.12086e+07	4.70715e+07	6.10645e+07	5.0367e+07	1.82705e+07	3.01257e+07	4.77712e+07	4.37092e+07	3.90133e+07	3.13488e+07	4.19574e+07	3.93233e+07	4.23525e+07
Com_1461_pos	L-Leucyl-L-alanine Hydrate	C9 H18 N2 O3	202.132	5.555	203.139	No results	No results	Full match	3.22036e+07	3.59641e+07	3.15387e+07	3.02614e+07	2.99912e+07	3.90132e+07	3.74669e+07	4.3186e+07	4.23939e+07	4.04856e+07	5.21021e+07	4.81946e+07	2.31844e+07	2.78551e+07	3.57519e+07	3.77609e+07	3.45129e+07	2.63682e+07	3.75013e+07	3.51298e+07	3.5092e+07
Com_1466_pos	Methyl 3-indolyacetate	C11 H11 N O2	189.079	5.231	190.086	No results	No results	Full match	1.63866e+07	1.37252e+07	1.28032e+07	9.14186e+06	1.58339e+07	2.20542e+07	1.75298e+07	1.58229e+07	1.58825e+07	2.0017e+07	2.60296e+07	3.14244e+07	2.33492e+07	2.01895e+07	3.42033e+07	2.18249e+07	5.52133e+07	2.93213e+07	2.30595e+07	2.3601e+07	2.21883e+07
Com_1491_pos	2-(3,4-dimethoxyphenyl)ethanamine	C10 H15 N O2	181.11	4.749	182.118	No results	No results	Full match	3.27625e+07	1.88802e+07	3.36127e+07	3.36575e+07	7.62068e+06	2.32846e+07	731564	631609	2.44145e+06	1.0869e+06	1.68316e+06	1.36415e+06	4.59086e+06	1.17061e+06	1.12603e+07	7.81545e+06	873678	1.46819e+06	9.6772e+06	8.69729e+06	8.54617e+06
Com_1529_pos	D-Fructose 1,6-bisphosphate	C6 H14 O12 P2	339.996	2.082	322.992	No results	No results	Full match	2.66856e+07	4.50435e+07	4.59382e+07	1.48136e+07	4.2027e+07	6.33847e+06	1.88164e+07	1.18078e+07	5.31096e+06	1.09917e+07	9.59219e+06	1.0225e+07	4.73439e+06	6.66896e+06	3.3564e+06	8.49441e+06	3.85966e+06	5.42442e+06	1.25757e+07	1.21981e+07	1.13802e+07
Com_1538_pos	Isophorone	C9 H14 O	138.104	6.024	139.112	No results	No results	Full match	2.41866e+07	1.71226e+07	1.14428e+07	1.80951e+07	2.56177e+07	3.57154e+07	9.45938e+06	1.93535e+07	1.53987e+07	1.95632e+07	2.20477e+07	3.4401e+07	5.49364e+06	5.51415e+06	3.10659e+07	1.30116e+07	1.53035e+07	6.9429e+06	1.51924e+07	2.00305e+07	1.41185e+07
Com_1603_pos	Lysopa 18:0	C21 H43 O7 P	438.273	6.105	439.28	No results	No results	Full match	5.70001e+06	1.76325e+06	1.99666e+06	2.1548e+06	1.80025e+06	1.15997e+06	627554	418327	538352	888734	904343	745480	2.64907e+07	4.18349e+07	2.04805e+07	2.36848e+06	1.6232e+06	4.52774e+07	1.31648e+07	1.16464e+07	1.12999e+07
Com_1638_pos	3-(3-Methoxyphenyl)propionic acid	C10 H12 O3	180.079	5.003	181.086	No results	No results	Full match	3.48358e+07	3.15356e+07	3.21523e+07	2.34714e+07	3.27197e+07	3.32365e+07	3.15297e+07	2.4381e+07	2.54417e+07	2.99032e+07	3.04586e+07	3.52841e+07	1.1944e+07	3.04251e+07	2.59685e+07	1.74355e+07	3.12625e+07	2.06133e+07	2.62468e+07	36393636	3.21822e+07
Com_1656_pos	DL-o-Tyrosine	C9 H11 N O3	181.074	5.048	182.082	No results	No results	Full match	1.70488e+07	3.54441e+07	2.08265e+07	2.37131e+07	1.13067e+07	1.77753e+07	4.12757e+07	4.40037e+07	1.49901e+07	4.69076e+07	4.94491e+07	1.69313e+07	1.09641e+07	2.87923e+07	1.1423e+07	1.30438e+07	3.37878e+07	1.44478e+07	3.2116e+07	3.64148e+07	4.36948e+07
Com_1674_pos	Dimetghyl 4-Hydroxyisophthalate	C10 H10 O5	210.053	1.482	211.06	No results	No results	Full match	8.9004e+06	9.62318e+06	1.12336e+07	7.25408e+06	1.14993e+07	7.79649e+06	1.31153e+07	5.419e+07	9.21842e+06	1.63729e+07	1.71222e+07	2.82071e+07	7.8686e+06	1.18034e+07	1.42191e+07	1.17241e+07	2.12617e+07	1.11382e+07	8.12188e+06	1.02985e+07	1.35077e+07
Com_1675_pos	N-Oleoyl Glycine	C20 H37 N O3	339.277	7.807	340.284	No results	No results	Full match	2.51645e+07	1.91902e+07	1.45329e+07	2.34173e+07	1.54152e+07	3.21033e+07	1.43896e+07	1.78873e+07	1.85132e+07	2.17692e+07	2.04835e+07	2.35573e+07	5.87795e+06	1.02571e+07	2.3522e+07	9.82004e+06	1.59449e+07	1.21918e+07	1.71182e+07	1.4241e+07	1.30054e+07
Com_1897_pos	Cytidine	C9 H13 N3 O5	243.087	5.654	244.095	Invalid mass	No results	No results	5.4092e+06	9.8294e+06	1.14228e+07	9.43004e+06	1.48452e+07	6.73463e+06	1.92395e+07	1.27357e+07	1.60679e+07	2.80548e+07	1.75787e+07	2.29809e+07	2.52482e+07	1.67455e+07	7.27365e+06	1.82408e+07	2.04152e+07	1.7354e+07	1.59472e+07	1.55808e+07	1.75003e+07
Com_1982_pos	5-Hydroxytryptophol	C10 H11 N O2	177.079	5.267	178.087	No results	No results	Full match	1.20813e+07	1.22517e+07	6.61585e+06	2.28413e+07	9.3523e+06	1.85233e+07	7.73011e+06	5.11109e+06	4.59895e+06	6.84508e+06	8.01135e+06	6.01829e+06	1.82537e+07	8.35865e+06	7.69439e+06	8.66266e+06	5.40455e+06	1.04443e+07	9.23661e+06	9.36571e+06	1.08327e+07
Com_2011_pos	Noradrenaline	C8 H11 N O3	169.074	5.07	170.081	No results	No results	Full match	2.15397e+07	2.38063e+07	1.72344e+07	2.08765e+07	2.17062e+07	2.50202e+07	2.46178e+07	2.60705e+07	2.80884e+07	2.39557e+07	3.70955e+07	2.72378e+07	1.93991e+07	2.33731e+07	2.55682e+07	2.49774e+07	2.43242e+07	2.26798e+07	2.18927e+07	2.25872e+07	2.0597e+07
Com_2090_pos	Deoxyguanosine	C10 H13 N5 O4	267.096	1.297	250.093	No results	No results	Full match	1.8276e+07	2.05356e+07	1.5245e+07	8.4811e+06	1.69032e+07	1.08943e+07	1.39972e+07	2.38115e+07	1.16933e+07	2.58313e+07	2.67306e+07	2.75445e+07	1.60458e+07	2.764e+07	4.04871e+07	3.03097e+07	2.47088e+07	2.32147e+07	1.62384e+07	1.53447e+07	2.3109e+07
Com_2147_pos	Asp-Phe	C13 H16 N2 O5	280.105	4.949	281.112	No results	No results	Full match	9.67095e+06	1.15104e+07	6.67117e+06	1.06628e+07	1.25941e+07	2.26072e+07	1.80014e+07	2.00324e+07	2.63962e+07	1.65824e+07	2.33579e+07	1.84934e+07	1.49529e+07	5.78142e+06	3.15165e+07	4.23524e+06	1.83102e+06	1.44229e+07	1.69495e+07	1.61895e+07	1.32929e+07
Com_2154_pos	2-Aminobenzenesulfonic acid	C6 H7 N O3 S	173.015	1.472	174.022	No results	No results	Full match	1.29276e+07	1.86699e+07	1.66679e+07	1.06344e+07	2.08303e+07	1.01526e+07	1.48224e+07	6.18015e+06	1.19272e+07	1.18544e+07	1.40637e+07	9.64687e+06	1.61131e+07	2.93438e+07	1.2683e+07	1.47601e+07	1.36328e+07	2.48692e+07	1.3637e+07	1.94198e+07	1.59553e+07
Com_2176_pos	Feruloyl Putrescine	C14 H20 N2 O3	264.147	5.334	265.155	No results	No results	Full match	1.96584e+07	2.32058e+07	2.26011e+07	1.74933e+07	1.68594e+07	2.20903e+07	5.07759e+06	2.89638e+06	7.86664e+06	7.9705e+06	3.46411e+06	2.84697e+06	1.5874e+07	1.22733e+07	2.78459e+07	1.74062e+07	1.30559e+07	1.441e+07	1.1971e+07	9.95665e+06	9.60165e+06
Com_2323_pos	3-Hydroxypicolinic acid	C6 H5 N O3	139.027	2.104	140.034	No results	No results	Full match	2.25374e+07	2.35635e+07	1.82463e+07	1.63143e+07	2.32553e+07	2.00766e+07	1.05075e+07	9.86426e+06	8.14371e+06	1.00884e+07	1.43078e+07	1.14451e+07	1.13218e+07	1.39956e+07	1.33996e+07	1.43496e+07	9.80782e+06	1.27393e+07	1.73741e+07	1.57533e+07	1.6505e+07
Com_2382_pos	Corey Lactone Diol	C8 H12 O4	172.074	5.034	173.081	No results	No results	Full match	1.74121e+07	1.94622e+07	1.6061e+07	1.45491e+07	1.43209e+07	1.93248e+07	1.31088e+07	1.49316e+07	1.52088e+07	1.43171e+07	1.75919e+07	1.65809e+07	1.76122e+07	2.40861e+07	2.2513e+07	1.96509e+07	2.32329e+07	1.51885e+07	1.78326e+07	1.28028e+07	1.60663e+07
Com_2428_pos	dopaquinone	C9 H9 N O4	195.053	2.026	196.06	No results	No results	Full match	1.30155e+07	1.22306e+07	1.15564e+07	1.67887e+07	1.63531e+07	1.13367e+07	1.57691e+07	5.00678e+06	1.98011e+07	7.30156e+06	1.23902e+07	1.81123e+07	1.06999e+07	6.52685e+06	7.91269e+06	3.92699e+06	2.99706e+06	6.63839e+06	1.26696e+07	1.14073e+07	1.0846e+07
Com_2443_pos	N-Acetylglucosamine 1-phosphate	C8 H16 N O9 P	301.056	1.33	284.053	No results	No results	Full match	1.19686e+07	1.28171e+07	1.29899e+07	9.17149e+06	1.37851e+07	9.24899e+06	2.38443e+07	2.85609e+07	1.10026e+07	3.27584e+07	2.17379e+07	2.64087e+07	8.66111e+06	1.2323e+07	9.63313e+06	1.76303e+07	1.08196e+07	1.29063e+07	1.27543e+07	1.12515e+07	1.1881e+07
Com_2497_pos	O-Phospho-L-serine	C3 H8 N O6 P	185.009	1.296	186.016	No results	No results	Full match	8.43297e+06	7.61795e+06	1.48061e+07	1.61291e+07	1.16587e+07	2.5306e+06	1.36475e+07	6.06691e+06	2.55718e+06	8.24843e+06	7.41397e+06	3.41471e+06	2.83123e+06	5.1551e+06	2.34142e+06	4.49506e+06	3.27314e+06	5.6936e+06	7.96444e+06	8.9234e+06	9.58592e+06
Com_2516_pos	Biotin	C10 H16 N2 O3 S	244.088	4.92	245.095	Full match	No results	Full match	1.30561e+07	6.58348e+06	8.42497e+06	7.53103e+06	1.08974e+07	6.36455e+06	1.57418e+07	2.99385e+07	1.80919e+07	1.70868e+07	2.221e+07	2.56887e+07	9.29476e+06	1.50438e+07	1.88676e+07	1.6969e+07	1.28694e+07	1.11637e+07	1.26228e+07	1.37819e+07	1.14607e+07
Com_2903_pos	Propionyl-L-carnitine	C10 H19 N O4	217.131	5.313	218.139	No results	No results	Full match	3.93699e+06	3.74512e+06	3.4614e+06	3.60494e+06	2.73125e+06	4.31506e+06	4.67877e+06	4.28999e+06	4.55566e+06	5.21687e+06	6.03322e+06	4.32461e+06	1.31682e+07	1.41885e+07	1.31653e+07	6.85072e+06	6.39448e+06	1.24607e+07	4.98616e+06	5.91051e+06	8.25992e+06
Com_3063_pos	Biopterin	C9 H11 N5 O3	237.086	5.212	238.094	Full match	No results	Full match	1.09442e+07	1.57371e+07	1.44229e+07	9.2477e+06	9.62756e+06	1.2991e+07	1.81459e+06	774812	1.74986e+06	2.11014e+06	2.90446e+06	2.06944e+06	981620	1.05308e+06	1.49424e+06	3.19217e+06	1.16038e+06	1.07048e+06	5.35853e+06	5.73686e+06	5.69582e+06
Com_3173_pos	L-Tyrosinemethylester	C10 H13 N O3	195.09	5.042	196.097	No results	No results	Full match	1.20557e+07	1.30834e+07	9.38304e+06	8.41694e+06	1.07565e+07	1.00489e+07	1.22097e+07	1.38445e+07	1.52858e+07	1.17404e+07	1.65582e+07	1.30911e+07	1.03696e+07	1.47986e+07	1.34188e+07	1.36883e+07	1.41485e+07	1.32967e+07	1.24803e+07	1.24533e+07	1.3355e+07
Com_3368_pos	2-(Formylamino)Benzoic Acid	C8 H7 N O3	165.043	5.119	166.05	No results	No results	Full match	7.07223e+06	7.43428e+06	6.83879e+06	9.90778e+06	8.32401e+06	6.7522e+06	6.03021e+06	5.72419e+06	2.51504e+06	5.69629e+06	8.19745e+06	7.87013e+06	5.02583e+06	4.43034e+06	5.47184e+06	7.52818e+06	6.22423e+06	4.16149e+06	5.7311e+06	6.14996e+06	7.69829e+06
Com_3449_pos	N-Acetyl-D-tryptophan	C13 H14 N2 O3	246.101	5.398	247.108	No results	No results	Full match	7.89396e+06	9.19279e+06	6.21814e+06	7.12521e+06	8.0436e+06	1.06506e+07	9.40821e+06	9.0921e+06	8.37484e+06	6.4125e+06	8.82949e+06	6.86392e+06	7.27424e+06	1.00058e+07	9.04026e+06	8.35521e+06	5.35068e+06	1.0976e+07	9.95654e+06	1.17958e+07	7.71758e+06
Com_3459_pos	Prostaglandin A3	C20 H28 O4	314.185	9.111	315.192	Invalid mass	No results	No results	5.15881e+06	3.21465e+06	1.5745e+06	3.09005e+06	2.94892e+06	1.06024e+07	1.30347e+06	1.39695e+06	1.86895e+06	2.92849e+06	2.83212e+06	2.25612e+06	626820	627431	4.23175e+06	1.89681e+06	1.1972e+06	557256	2.96257e+06	2.9283e+06	2.41897e+06
Com_3535_pos	2-Phenylpropionic acid	C9 H10 O2	150.068	5.656	151.075	No results	No results	Full match	3.55362e+06	4.7353e+06	4.52002e+06	2.59856e+06	4.78409e+06	3.29546e+06	9.76163e+06	6.17111e+06	1.28757e+07	9.17546e+06	1.3967e+07	1.49248e+07	3.86911e+06	3.12561e+06	1.13535e+07	4.38414e+06	2.69163e+06	4.24014e+06	6.67559e+06	5.3082e+06	4.97531e+06
Com_3736_pos	Lysopc 16:2 (2N Isomer)	C24 H46 N O7 P	491.301	9.018	492.309	No results	No results	Full match	540030	562540	598684	8.01696e+06	948670	4.73873e+06	1.20011e+07	2.37056e+06	7.18411e+06	1.3301e+06	770041	1.12683e+06	3.60933e+06	328318	321917	141928	265194	276076	2.8799e+06	2.23258e+06	1.83569e+06
Com_3831_pos	Quinoline-4-carboxylic acid	C10 H7 N O2	173.048	3.342	174.055	No results	No results	Full match	8.11949e+06	6.76922e+06	9.69062e+06	8.1417e+06	6.05924e+06	4.94358e+06	4.20136e+06	4.61258e+06	4.23755e+06	4.55629e+06	4.96299e+06	5.24935e+06	4.03291e+06	5.07569e+06	5.78275e+06	7.57177e+06	5.16224e+06	4.50017e+06	5.65344e+06	5.07112e+06	4.73623e+06
Com_3843_pos	tetranor-PGFM	C16 H26 O7	312.155	6.261	313.162	Invalid mass	No results	No results	8.97633e+06	4.33151e+06	5.67681e+06	8.12388e+06	6.53075e+06	4.81397e+06	3.74056e+06	2.55817e+06	1.71091e+06	2.89149e+06	1.60273e+06	3.50658e+06	1.3007e+06	1.25936e+06	2.68869e+06	827411	7.29967e+06	3.42976e+06	4.56641e+06	4.57429e+06	4.3175e+06
Com_3996_pos	8(R)-Hydroxy-(5Z,9E,11Z,14Z)-eicosatetraenoic acid	C20 H32 O3	320.235	8.133	321.242	No results	No results	Full match	3.23125e+06	2.43598e+06	4.66379e+06	7.57462e+06	5.58688e+06	1.91575e+06	6.75579e+06	5.90955e+06	3.68421e+06	7.12127e+06	5.00711e+06	5.18544e+06	2.02226e+06	1.99282e+06	572377	2.83976e+06	1.57834e+06	4.04318e+06	4.42086e+06	3.93646e+06	2.9339e+06
Com_4085_pos	3-Methylindole	C9 H9 N	131.073	5.554	132.081	No results	No results	Full match	5.34783e+06	5.82632e+06	7.32538e+06	6.48267e+06	5.36908e+06	8.14127e+06	5.8451e+06	6.26217e+06	7.00006e+06	5.67171e+06	7.87783e+06	7.7922e+06	5.39225e+06	6.29799e+06	7.70274e+06	6.65398e+06	6.80043e+06	6.1678e+06	5.95906e+06	6.58221e+06	6.17039e+06
Com_4155_pos	2-(Dimethylamino)Guanosine	C12 H17 N5 O5	311.123	5.372	312.13	No results	No results	Full match	7.19528e+06	9.57555e+06	1.0148e+07	6.18725e+06	8.87645e+06	6.32145e+06	3.43989e+06	2.05152e+06	2.92351e+06	4.10049e+06	3.67201e+06	2.98058e+06	3.66613e+06	2.31966e+06	2.55649e+06	3.35032e+06	4.03788e+06	2.83612e+06	4.59057e+06	4.44353e+06	4.87551e+06
Com_4190_pos	20-Carboxy-Leukotriene B4	C20 H30 O6	366.206	10.566	367.213	No results	No results	Full match	5.32755e+06	6.01374e+06	6.34957e+06	7.04569e+06	5.77183e+06	6.27349e+06	8.37314e+06	1.08081e+07	7.41988e+06	8.39353e+06	923219	5.66076e+06	5.18855e+06	1.42322e+06	2.4074e+06	1.25684e+06	5.44543e+06	2.74663e+06	8.52788e+06	7.14292e+06	7.64837e+06
Com_4410_pos	5-Methyl-2'-deoxycytidine	C10 H15 N3 O4	241.107	4.939	242.114	No results	No results	Full match	5.06289e+06	6.28601e+06	4.08089e+06	6.45873e+06	5.22921e+06	6.05254e+06	6.22789e+06	5.06908e+06	4.7019e+06	3.288e+06	4.93332e+06	4.9164e+06	6.71569e+06	4.61382e+06	4.56651e+06	4.18686e+06	4.67123e+06	4.57367e+06	5.60285e+06	5.4406e+06	5.04239e+06
Com_4432_pos	1-Methylhistidine	C7 H11 N3 O2	169.085	2.503	170.092	No results	No results	Full match	6.85938e+06	6.79193e+06	7.96785e+06	3.92114e+06	6.48021e+06	4.64912e+06	5.9185e+06	7.13848e+06	4.59239e+06	7.77222e+06	5.67398e+06	6.53987e+06	4.87277e+06	8.34842e+06	5.18485e+06	6.34903e+06	1.01863e+07	7.0634e+06	7.09958e+06	7.31392e+06	5.73478e+06
Com_4567_pos	Tyrosylalanine	C12 H16 N2 O4	252.111	3.412	253.118	Full match	No results	No results	1.27314e+06	1.29082e+06	921997	1.61077e+06	938168	6.2122e+06	962906	1.15928e+06	1.97427e+06	1.22284e+06	1.06355e+06	1.5273e+06	2.96397e+06	1.34103e+06	1.15313e+07	1.20692e+06	1.44135e+06	941630	1.04378e+06	1.04597e+06	1.09215e+06
Com_4778_pos	S-(Methyl)Glutathione	C11 H19 N3 O6 S	321.099	2.864	322.107	No results	No results	Full match	5.42416e+06	6.94133e+06	5.78145e+06	3.93369e+06	6.80583e+06	6.15225e+06	6.0265e+06	4.04673e+06	6.22052e+06	4.49039e+06	3.79292e+06	4.93601e+06	2.23701e+06	2.64487e+06	2.52027e+06	2.46081e+06	7.55332e+06	1.60157e+06	5.30202e+06	4.43935e+06	4.15301e+06
Com_4830_pos	Adipamide	C6 H12 N2 O2	144.09	1.51	127.087	No results	No results	Full match	4.05542e+06	5.43781e+06	5.02927e+06	5.4027e+06	5.98432e+06	5.89202e+06	4.57658e+06	5.76778e+06	5.24099e+06	4.47056e+06	4.8494e+06	5.60689e+06	4.44183e+06	5.29965e+06	5.43526e+06	6.61437e+06	4.84727e+06	4.78616e+06	5.31363e+06	7.1195e+06	4.82371e+06
Com_5070_pos	Enrofloxacin	C19 H22 F N3 O3	381.152	5.56	382.159	Invalid mass	No results	No results	3.97174e+06	7.82994e+06	6.35837e+06	3.10497e+06	4.99187e+06	4.46641e+06	5.01562e+06	3.08817e+06	3.30735e+06	2.9164e+06	4.66499e+06	2.3372e+06	1.6456e+06	4.20347e+06	2.42037e+06	4.17351e+06	2.77472e+06	3.94948e+06	3.64531e+06	5.16177e+06	6.37473e+06
Com_5176_pos	LPE 15:0	C20 H42 N O7 P	439.27	8.882	440.277	No results	Full match	No results	213631	184770	486488	4.25249e+06	570134	1.1126e+06	3.19187e+06	905629	2.45447e+06	682877	157252	871306	4.98904e+06	199661	313329	159688	217262	416915	941722	1.16782e+06	1.01351e+06
Com_5492_pos	5-Methyl-dl-tryptophan	C12 H14 N2 O2	218.106	5.149	219.113	No results	No results	Full match	3.91151e+06	3.90918e+06	4.18687e+06	3.69289e+06	2.96954e+06	3.46283e+06	3.9404e+06	3.61308e+06	4.16993e+06	3.87895e+06	3.83253e+06	4.01469e+06	4.46329e+06	3.93033e+06	4.1296e+06	3.83944e+06	5.29464e+06	3.8858e+06	4.10377e+06	3.85441e+06	3.62125e+06
Com_6747_pos	Lysope 16:0	C21 H44 N O7 P	453.284	6.552	454.291	No results	No results	Full match	366805	361965	243417	468650	334236	477230	349153	291353	173238	380012	318397	269947	3.08671e+06	1.87666e+06	2.02177e+06	315677	179213	1.15045e+06	932507	1.12693e+06	590346
Com_6925_pos	Palmitoyl ethanolamide	C18 H37 N O2	299.282	8.066	300.29	Full match	No results	Full match	1.28983e+06	1.28753e+06	1.49194e+06	1.7098e+06	1.29168e+06	1.91251e+06	4.01395e+06	2.46391e+06	2.91562e+06	1.86262e+06	887055	1.09949e+06	1.44398e+06	486414	612416	1.05599e+06	2.44606e+06	565140	1.91451e+06	1.63759e+06	1.56723e+06
Com_7091_pos	S-Adenosyl-L-methionine	C15 H22 N6 O5 S	398.138	1.52	399.145	No results	No results	Full match	2.29477e+06	1.58641e+06	1.89859e+06	2.67843e+06	1.81215e+06	573805	2.81936e+06	1.94424e+06	964585	2.6701e+06	2.14862e+06	979651	947477	1.66489e+06	723906	1.56972e+06	1.30737e+06	2.21619e+06	2.22714e+06	1.32659e+06	2.01929e+06
Com_7366_pos	Vitamin B2	C17 H20 N4 O6	376.139	5.679	377.146	No results	No results	Full match	2.02249e+06	1.66064e+06	2.11027e+06	2.48838e+06	1.2767e+06	2.00847e+06	2.65791e+06	2.18499e+06	3.35016e+06	1.73736e+06	1.26825e+06	1.29922e+06	2.59621e+06	2.59e+06	1.91624e+06	1.91144e+06	1.3994e+06	1.37083e+06	1.8603e+06	1.77896e+06	1.66171e+06

## Sheet: S6
Tab.S6 The differentially expressed genes (DEGs) between the WT and ΔCcOMT9 mutant.
id	WT-1_count	WT-2_count	WT-3_count	M9-1_count	M9-2_count	M9-3_count	WT-1_fpkm	WT-2_fpkm	WT-3_fpkm	M9-1_fpkm	M9-2_fpkm	M9-3_fpkm	WT_mean	M9_mean	log2(fc)	PValue	FDR	Symbol	Description	KEGG_A_class	KEGG_B_class	Pathway	K_ID	GO Component	GO Function	GO Process
FUN_001106	16537	14989	34281	92	156	244	4069.11	3441.86	7592.41	21.633	36.385	61	5034.46	39.6727	-6.98755	6.81e-90	7.01e-86	--	-	-	-	-	-	-	-	-
FUN_001167	1222	2587	1985	32	35	32	219.82	393.489	272.921	3.96	4.256	3.819	295.41	4.01167	-6.20237	1.09e-79	5.59e-76	--	XP_018706951.1 Carbohydrate-binding WSC [Cordyceps fumosorosea ARSEF 2679]	-	-	-	-	-	-	-
FUN_006283	2471	3766	5802	57	94	83	299.213	437.391	800.974	6.967	11.924	10.317	512.526	9.736	-5.71815	3.8e-76	1.31e-72	tyr1	XP_018700211.1 Di-copper centre-containing [Cordyceps fumosorosea ARSEF 2679]	Metabolism;Metabolism;Metabolism	Global and overview maps;Global and overview maps;Amino acid metabolism	ko01100//Metabolic pathways;ko01110//Biosynthesis of secondary metabolites;ko00350//Tyrosine metabolism	K00505;K00505;K00505	-	GO:0016491//oxidoreductase activity	-
FUN_004899	10038	23719	22474	328	604	472	916.939	2021.96	1847.84	28.632	52.394	43.775	1595.58	41.6003	-5.26134	5.13e-69	1.32e-65	tyr1	XP_018700211.1 Di-copper centre-containing [Cordyceps fumosorosea ARSEF 2679]	Metabolism;Metabolism;Metabolism	Global and overview maps;Global and overview maps;Amino acid metabolism	ko01100//Metabolic pathways;ko01110//Biosynthesis of secondary metabolites;ko00350//Tyrosine metabolism	K00505;K00505;K00505	-	GO:0016491//oxidoreductase activity	-
FUN_001326	945	1229	946	48	35	45	54.797	66.506	49.375	2.66	1.927	2.739	56.8927	2.442	-4.54211	7.23e-68	1.49e-64	--	XP_018706789.1 hypothetical protein ISF_02476 [Cordyceps fumosorosea ARSEF 2679]	-	-	-	-	-	-	-
FUN_005238	1075	1550	2206	8	29	16	109.253	147.024	201.529	0.775	2.791	1.646	152.602	1.73733	-6.45676	2.13e-67	3.66e-64	--	XP_018709035.1 hypothetical protein ISF_00978 [Cordyceps fumosorosea ARSEF 2679]	-	-	-	-	-	-	-
FUN_001339	1521	2480	3325	74	65	88	90.133	137.148	258.421	41.366	23.132	12.487	161.901	25.6617	-2.65742	1.76e-61	2.6e-58	DUR1,2	XP_018706777.1 urea amidolyase [Cordyceps fumosorosea ARSEF 2679]	Metabolism;Metabolism;Metabolism	Global and overview maps;Amino acid metabolism;Xenobiotics biodegradation and metabolism	ko01100//Metabolic pathways;ko00220//Arginine biosynthesis;ko00791//Atrazine degradation	K14541;K14541;K14541	GO:0005575//cellular_component;GO:0005622//intracellular anatomical structure;GO:0005737//cytoplasm;GO:0005951//carbamoyl-phosphate synthase complex;GO:0009317//acetyl-CoA carboxylase complex;GO:0030956//glutamyl-tRNA(Gln) amidotransferase complex;GO:0045252//oxoglutarate dehydrogenase complex;GO:0045254//pyruvate dehydrogenase complex	GO:0000166//nucleotide binding;GO:0003674//molecular_function;GO:0003824//catalytic activity;GO:0003989//acetyl-CoA carboxylase activity;GO:0004039//allophanate hydrolase activity;GO:0004075//biotin carboxylase activity;GO:0004088//carbamoyl-phosphate synthase (glutamine-hydrolyzing) activity;GO:0004149//dihydrolipoyllysine-residue succinyltransferase activity;GO:0004736//pyruvate carboxylase act…	GO:0000255//allantoin metabolic process;GO:0000256//allantoin catabolic process;GO:0006082//organic acid metabolic process;GO:0006086//acetyl-CoA biosynthetic process from pyruvate;GO:0006094//gluconeogenesis;GO:0006099//tricarboxylic acid cycle;GO:0006424//glutamyl-tRNA aminoacylation;GO:0006520//cellular amino acid metabolic process;GO:0006525//arginine metabolic process;GO:0006554//lysine cata…
FUN_000971	4091	5802	7058	282	407	435	485.18	642.145	753.436	31.961	45.837	52.378	626.92	43.392	-3.85278	4.54e-61	5.85e-58	SPBC1773.03c	XP_018707887.1 Aminotransferase class-III [Cordyceps fumosorosea ARSEF 2679]	-	-	-	-	GO:0005737//cytoplasm	GO:0003867//4-aminobutyrate transaminase activity;GO:0004015//adenosylmethionine-8-amino-7-oxononanoate transaminase activity;GO:0004587//ornithine-oxo-acid transaminase activity;GO:0008483//transaminase activity;GO:0008890//glycine C-acetyltransferase activity;GO:0030170//pyridoxal phosphate binding;GO:0033094//butane-1,4-diamine:2-oxoglutarate aminotransferase activity;GO:0042286//glutamate-1-s…	GO:0006567//threonine catabolic process;GO:0006779//porphyrin-containing compound biosynthetic process;GO:0008152//metabolic process;GO:0009102//biotin biosynthetic process;GO:0009447//putrescine catabolic process;GO:0009450//gamma-aminobutyric acid catabolic process;GO:0019491//ectoine biosynthetic process
FUN_000970	9821	14330	14038	531	766	1082	776.81	1057.17	1013.56	43.23	63.155	96.42	949.179	67.6017	-3.81155	1.34e-58	1.53e-55	strB1	XP_018707886.1 lysine amidinotransferase [Cordyceps fumosorosea ARSEF 2679]	Metabolism;Metabolism;Metabolism	Global and overview maps;Amino acid metabolism;Amino acid metabolism	ko01100//Metabolic pathways;ko00260//Glycine, serine and threonine metabolism;ko00330//Arginine and proline metabolism	K00613;K00613;K00613	GO:0005575//cellular_component;GO:0005622//intracellular anatomical structure;GO:0005737//cytoplasm;GO:0005739//mitochondrion;GO:0005740//mitochondrial envelope;GO:0005743//mitochondrial inner membrane;GO:0005758//mitochondrial intermembrane space;GO:0016020//membrane;GO:0019866//organelle inner membrane;GO:0031090//organelle membrane;GO:0031966//mitochondrial membrane;GO:0031967//organelle envel…	GO:0003674//molecular_function;GO:0003824//catalytic activity;GO:0015067//amidinotransferase activity;GO:0015068//glycine amidinotransferase activity;GO:0016740//transferase activity;GO:0016741//transferase activity, transferring one-carbon groups;GO:0016769//transferase activity, transferring nitrogenous groups	GO:0003008//system process;GO:0003012//muscle system process;GO:0006082//organic acid metabolic process;GO:0006520//cellular amino acid metabolic process;GO:0006575//cellular modified amino acid metabolic process;GO:0006600//creatine metabolic process;GO:0006601//creatine biosynthetic process;GO:0006807//nitrogen compound metabolic process;GO:0006950//response to stress;GO:0006979//response to ox…
FUN_008701	712	1386	1691	12	28	21	108.032	196.253	244.945	1.74	4.034	3.235	183.077	3.003	-5.9299	3.06e-57	3.15e-54	strB1	XP_018707447.1 amidinotransferase [Cordyceps fumosorosea ARSEF 2679]	Metabolism;Metabolism;Metabolism	Global and overview maps;Amino acid metabolism;Amino acid metabolism	ko01100//Metabolic pathways;ko00260//Glycine, serine and threonine metabolism;ko00330//Arginine and proline metabolism	K00613;K00613;K00613	GO:0005575//cellular_component;GO:0005622//intracellular anatomical structure;GO:0005737//cytoplasm;GO:0005739//mitochondrion;GO:0005740//mitochondrial envelope;GO:0005743//mitochondrial inner membrane;GO:0005758//mitochondrial intermembrane space;GO:0016020//membrane;GO:0019866//organelle inner membrane;GO:0031090//organelle membrane;GO:0031966//mitochondrial membrane;GO:0031967//organelle envel…	GO:0003674//molecular_function;GO:0003824//catalytic activity;GO:0015067//amidinotransferase activity;GO:0015068//glycine amidinotransferase activity;GO:0016740//transferase activity;GO:0016741//transferase activity, transferring one-carbon groups;GO:0016769//transferase activity, transferring nitrogenous groups	GO:0003008//system process;GO:0003012//muscle system process;GO:0006082//organic acid metabolic process;GO:0006520//cellular amino acid metabolic process;GO:0006575//cellular modified amino acid metabolic process;GO:0006600//creatine metabolic process;GO:0006601//creatine biosynthetic process;GO:0006807//nitrogen compound metabolic process;GO:0006950//response to stress;GO:0006979//response to ox…
FUN_004659	956	1521	1328	73	92	99	157.616	208.645	213.409	9.669	12.109	13.932	193.223	11.9033	-4.02083	1.3e-55	1.21e-52	SPAC869.04	XP_018706293.1 formamidase [Cordyceps fumosorosea ARSEF 2679]	Metabolism;Metabolism;Metabolism;Metabolism;Metabolism	Global and overview maps;Global and overview maps;Carbohydrate metabolism;Metabolism of other amino acids;Energy metabolism	ko01100//Metabolic pathways;ko01200//Carbon metabolism;ko00630//Glyoxylate and dicarboxylate metabolism;ko00460//Cyanoamino acid metabolism;ko00910//Nitrogen metabolism	K01455;K01455;K01455;K01455;K01455	-	GO:0003674//molecular_function;GO:0003824//catalytic activity;GO:0004328//formamidase activity;GO:0016787//hydrolase activity;GO:0016810//hydrolase activity, acting on carbon-nitrogen (but not peptide) bonds;GO:0016811//hydrolase activity, acting on carbon-nitrogen (but not peptide) bonds, in linear amides	-
FUN_002202	620	1268	1592	17	13	9	90.679	171.61	208.624	3.555	2.605	1.874	156.971	2.678	-5.8732	9.22e-55	7.92e-52	--	XP_018705593.1 hypothetical protein ISF_03780 [Cordyceps fumosorosea ARSEF 2679]	-	-	-	-	GO:0005634//nucleus;GO:0005730//nucleolus	GO:0003677//DNA binding;GO:0008134//transcription factor binding;GO:0008270//zinc ion binding	GO:0006355//regulation of transcription, DNA-templated
FUN_000972	6280	7522	10102	660	987	792	269.9	301.688	390.789	27.107	40.282	73.952	320.792	47.1137	-2.76742	3.61e-49	2.86e-46	swnK	XP_018707888.1 polyketide synthase [Cordyceps fumosorosea ARSEF 2679]	-	-	-	-	-	GO:0000166//nucleotide binding;GO:0003674//molecular_function;GO:0003824//catalytic activity;GO:0003985//acetyl-CoA C-acetyltransferase activity;GO:0003987//acetate-CoA ligase activity;GO:0004043//L-aminoadipate-semialdehyde dehydrogenase activity;GO:0004314//[acyl-carrier-protein] S-malonyltransferase activity;GO:0005488//binding;GO:0005524//ATP binding;GO:0008168//methyltransferase activity;GO:…	GO:0001505//regulation of neurotransmitter levels;GO:0005975//carbohydrate metabolic process;GO:0006082//organic acid metabolic process;GO:0006518//peptide metabolic process;GO:0006520//cellular amino acid metabolic process;GO:0006629//lipid metabolic process;GO:0006631//fatty acid metabolic process;GO:0006633//fatty acid biosynthetic process;GO:0006807//nitrogen compound metabolic process;GO:000…
FUN_007089	1436	3144	2859	1	0	4	215.426	440.157	386.055	0.143	0	0.609	347.213	0.250667	-10.4358	1.59e-48	1.17e-45	--	XP_018703042.1 Hydrophobin [Cordyceps fumosorosea ARSEF 2679]	-	-	-	-	GO:0005575//cellular_component;GO:0005576//extracellular region;GO:0005618//cell wall;GO:0009277//fungal-type cell wall;GO:0030312//external encapsulating structure;GO:0071944//cell periphery	GO:0003674//molecular_function;GO:0005198//structural molecule activity;GO:0005199//structural constituent of cell wall	GO:0008150//biological_process;GO:0044403//biological process involved in symbiotic interaction;GO:0044419//biological process involved in interspecies interaction between organisms;GO:0051701//biological process involved in interaction with host;GO:0051704//multi-organism process
FUN_001463	441	912	656	4	4	6	59.051	113.964	79.065	0.512	0.509	0.816	84.0267	0.612333	-7.10039	4.78e-47	3.28e-44	--	XP_018706647.1 hypothetical protein ISF_02334 [Cordyceps fumosorosea ARSEF 2679]	-	-	-	-	-	-	-
FUN_007260	2488	3618	3584	322	282	231	493.54	753.663	638.542	71.616	74.878	49.901	628.582	65.465	-3.2633	5.67e-46	3.65e-43	--	XP_018703220.1 hypothetical protein ISF_06118 [Cordyceps fumosorosea ARSEF 2679]	-	-	-	-	-	-	-
FUN_003237	865	2871	1483	30	11	24	107.195	303.129	164.807	4.416	1.17	2.729	191.71	2.77167	-6.11203	7.65e-46	4.64e-43	--	KAH8719124.1 hypothetical protein HC256_003742 [Beauveria bassiana]	-	-	-	-	-	-	-
FUN_007370	2163	7208	6514	56	162	117	152.434	472.189	412.305	3.771	10.334	7.894	345.643	7.333	-5.55873	2.78e-44	1.59e-41	ppoA	PQK08944.1 hypothetical protein BB8028_0001g10150 [Beauveria bassiana]	-	-	-	-	-	GO:0005506//iron ion binding;GO:0016705//oxidoreductase activity, acting on paired donors, with incorporation or reduction of molecular oxygen;GO:0020037//heme binding	-
FUN_007375	474	1069	1171	26	21	18	19.181	43.05	49.34	1.151	0.752	0.715	37.1903	0.872667	-5.41335	6.01e-44	3.26e-41	--	QDJ94334.1 chitinase chiC1 [Cordyceps cicadae]	-	-	-	-	-	GO:0008061//chitin binding	GO:0005975//carbohydrate metabolic process
FUN_002277	1284	1721	1791	136	200	236	212.43	253.469	297.041	20.324	23.632	35.661	254.313	26.539	-3.26042	3.53e-39	1.82e-36	PDA6-1	XP_018705668.1 Cytochrome P450 [Cordyceps fumosorosea ARSEF 2679]	-	-	-	-	-	GO:0005506//iron ion binding;GO:0016705//oxidoreductase activity, acting on paired donors, with incorporation or reduction of molecular oxygen;GO:0020037//heme binding	-
FUN_006139	3676	3792	4667	629	840	663	109.482	104.148	123.593	21.151	28.969	23.735	112.408	24.6183	-2.19094	6.51e-39	3.19e-36	Beas	XP_018708236.1 BEAS beauvericin nonribosomal cyclodepsipeptide synthetase [Cordyceps fumosorosea ARSEF 2679]	-	-	-	-	-	GO:0003824//catalytic activity;GO:0003987//acetate-CoA ligase activity;GO:0004043//L-aminoadipate-semialdehyde dehydrogenase activity;GO:0008168//methyltransferase activity;GO:0008176//tRNA (guanine-N7-)-methyltransferase activity;GO:0008668//(2,3-dihydroxybenzoyl)adenylate synthase activity;GO:0008756//o-succinylbenzoate-CoA ligase activity;GO:0030729//acetoacetate-CoA ligase activity;GO:0047473…	GO:0006400//tRNA modification;GO:0009234//menaquinone biosynthetic process;GO:0019287//isopentenyl diphosphate biosynthetic process, mevalonate pathway;GO:0019290//siderophore biosynthetic process;GO:0019350//teichoic acid biosynthetic process;GO:0019427//acetyl-CoA biosynthetic process from acetate;GO:0019878//lysine biosynthetic process via aminoadipic acid
FUN_003434	1107	2357	2488	67	77	137	127.224	260.091	262.57	7.571	6.107	9.747	216.628	7.80833	-4.79406	2.48e-38	1.16e-35	PTR2	XP_018700598.1 Major facilitator superfamily domain, general substrate transporter [Cordyceps fumosorosea ARSEF 2679]	-	-	-	-	GO:0016020//membrane	GO:0015333//peptide:proton symporter activity;GO:0022857//transmembrane transporter activity	GO:0015833//peptide transport;GO:0055085//transmembrane transport
FUN_001102	287	344	459	3	10	10	46.315	44.632	73.662	0.311	1.022	1.093	54.8697	0.808667	-6.08432	5.26e-37	2.36e-34	ustF2	XP_018708022.1 FAD dependent oxidoreductase [Cordyceps fumosorosea ARSEF 2679]	-	-	-	-	GO:0005737//cytoplasm;GO:0009342//glutamate synthase complex (NADPH)	GO:0003824//catalytic activity;GO:0004148//dihydrolipoyl dehydrogenase activity;GO:0004355//glutamate synthase (NADPH) activity;GO:0004499//N,N-dimethylaniline monooxygenase activity;GO:0004729//oxygen-dependent protoporphyrinogen oxidase activity;GO:0004791//thioredoxin-disulfide reductase activity;GO:0008767//UDP-galactopyranose mutase activity;GO:0015036//disulfide oxidoreductase activity;GO:0…	GO:0006096//glycolytic process;GO:0006537//glutamate biosynthetic process;GO:0006631//fatty acid metabolic process;GO:0006779//porphyrin-containing compound biosynthetic process;GO:0006790//sulfur compound metabolic process;GO:0006805//xenobiotic metabolic process;GO:0008652//cellular amino acid biosynthetic process;GO:0009228//thiamine biosynthetic process;GO:0009273//peptidoglycan-based cell wa…
FUN_005896	425	429	434	34	39	49	69.604	65.567	63.977	5.321	6.065	8.148	66.3827	6.51133	-3.34978	1.52e-36	6.52e-34	--	XP_018708363.1 phosphatidylserine decarboxylase family protein [Cordyceps fumosorosea ARSEF 2679]	Metabolism;Metabolism;Metabolism	Global and overview maps;Global and overview maps;Lipid metabolism	ko01100//Metabolic pathways;ko01110//Biosynthesis of secondary metabolites;ko00564//Glycerophospholipid metabolism	K01613;K01613;K01613	-	GO:0004609//phosphatidylserine decarboxylase activity	GO:0008654//phospholipid biosynthetic process
FUN_001873	2200	2354	3178	246	386	402	213.612	223.59	319.66	21.797	36.369	43.716	252.287	33.9607	-2.89313	2.02e-36	8.31e-34	--	XP_003171938.1 hypothetical protein MGYG_06482 [Nannizzia gypsea CBS 118893]	-	-	-	-	-	-	-
FUN_001775	765	1072	801	115	127	123	84.294	110.233	79.444	12.109	13.289	13.76	91.3237	13.0527	-2.80664	4.34e-35	1.72e-32	YEL023C	XP_018702139.1 hypothetical protein ISF_07258 [Cordyceps fumosorosea ARSEF 2679]	-	-	-	-	GO:0005575//cellular_component	GO:0003674//molecular_function	GO:0008150//biological_process
FUN_008209	1695	2512	2009	114	194	273	399.012	551.846	425.684	25.646	43.368	65.248	458.847	44.754	-3.35793	6.26e-35	2.39e-32	--	XP_018701849.1 phase-specific protein [Cordyceps fumosorosea ARSEF 2679]	-	-	-	-	GO:0005575//cellular_component;GO:0005576//extracellular region	-	-
FUN_002274	274	628	612	12	6	15	93.024	126.589	118.987	7.974	1.231	12.588	112.867	7.26433	-3.95765	7.31e-35	2.69e-32	srdC	KGQ05956.1 3-oxoacyl-[acyl-carrier-protein] reductase FabG [Beauveria bassiana D1-5]	-	-	-	-	-	GO:0003824//catalytic activity;GO:0004316//3-oxoacyl-[acyl-carrier-protein] reductase (NADPH) activity;GO:0004757//sepiapterin reductase activity;GO:0008667//2,3-dihydro-2,3-dihydroxybenzoate dehydrogenase activity;GO:0008678//2-deoxy-D-gluconate 3-dehydrogenase activity;GO:0016491//oxidoreductase activity;GO:0051287//NAD binding	GO:0000272//polysaccharide catabolic process;GO:0006633//fatty acid biosynthetic process;GO:0006729//tetrahydrobiopterin biosynthetic process
FUN_001103	311	340	373	0	11	10	53.832	54.921	58.114	0	1.808	1.757	55.6223	1.18833	-5.54865	2.32e-34	8.25e-32	ustQ	XP_018708023.1 putative domain, di-copper centre [Cordyceps fumosorosea ARSEF 2679]	Metabolism;Metabolism;Metabolism	Global and overview maps;Global and overview maps;Amino acid metabolism	ko01100//Metabolic pathways;ko01110//Biosynthesis of secondary metabolites;ko00350//Tyrosine metabolism	K00505;K00505;K00505	-	GO:0016491//oxidoreductase activity	-
FUN_005894	963	1228	2523	41	82	91	245.963	297.449	592.186	4.776	13.669	15.018	378.533	11.1543	-5.08474	1.87e-33	6.41e-31	--	XP_018708365.1 hypothetical protein ISF_00308 [Cordyceps fumosorosea ARSEF 2679]	-	-	-	-	GO:0005575//cellular_component;GO:0016020//membrane;GO:0016021//integral component of membrane;GO:0031224//intrinsic component of membrane	GO:0003674//molecular_function;GO:0003824//catalytic activity;GO:0016491//oxidoreductase activity	GO:0008150//biological_process;GO:0008152//metabolic process;GO:0009058//biosynthetic process;GO:0009403//toxin biosynthetic process;GO:0009404//toxin metabolic process;GO:0009987//cellular process;GO:0019748//secondary metabolic process;GO:0043385//mycotoxin metabolic process;GO:0043386//mycotoxin biosynthetic process;GO:0044237//cellular metabolic process;GO:0044249//cellular biosynthetic proce…
FUN_002151	1631	1869	1770	368	355	361	354.545	381.063	349.967	76.583	74.432	80.935	361.858	77.3167	-2.22657	3.5e-33	1.16e-30	asqD	TQV99721.1 sterigmatocystin 8-O-methyltransferase [Cordyceps javanica]	-	-	-	-	-	GO:0003677//DNA binding;GO:0003700//DNA-binding transcription factor activity;GO:0008171//O-methyltransferase activity	GO:0006355//regulation of transcription, DNA-templated
FUN_001555	1002	1000	1022	133	169	214	114.87	97.791	91.25	14.231	24.81	23.232	101.304	20.7577	-2.28697	3.13e-32	1.01e-29	phyA	XP_018706555.1 Histidine phosphatase superfamily, clade-2 [Cordyceps fumosorosea ARSEF 2679]	-	-	-	-	-	-	-
FUN_005236	748	1289	1168	76	139	120	67.182	108.041	94.425	6.523	11.855	10.943	89.8827	9.77367	-3.20107	4.37e-32	1.36e-29	--	XP_018709037.1 hypothetical protein ISF_00980 [Cordyceps fumosorosea ARSEF 2679]	-	-	-	-	-	-	GO:0007165//signal transduction
FUN_000873	1141	2619	2681	5	1	9	180.049	385.675	380.796	0.754	0.15	1.442	315.507	0.782	-8.65629	1.09e-31	3.3e-29	--	XP_018707788.1 Hydrophobin [Cordyceps fumosorosea ARSEF 2679]	-	-	-	-	GO:0009277//fungal-type cell wall	GO:0005199//structural constituent of cell wall	-
FUN_001776	3606	3710	3407	889	969	1028	336.066	322.667	285.801	129.031	85.758	97.271	314.845	104.02	-1.59778	3.34e-31	9.85e-29	ppoC	XP_018702140.1 heme peroxidase [Cordyceps fumosorosea ARSEF 2679]	Metabolism	Lipid metabolism	ko00591//Linoleic acid metabolism	K17862	-	GO:0005506//iron ion binding;GO:0016705//oxidoreductase activity, acting on paired donors, with incorporation or reduction of molecular oxygen;GO:0020037//heme binding	-
FUN_000960	10510	17075	16839	821	1870	1852	747.309	1103.7	1074.27	62.161	139.04	135.742	975.095	112.314	-3.118	3.91e-31	1.12e-28	lcsG	XP_018707875.1 sterigmatocystin 8-O-methyltransferase [Cordyceps fumosorosea ARSEF 2679]	-	-	-	-	-	GO:0008171//O-methyltransferase activity	-
FUN_003340	427	669	794	46	67	59	70.188	102.622	128.222	9.619	14.572	13.497	100.344	12.5627	-2.99774	1.67e-30	4.65e-28	azaK	XP_018700641.1 Major facilitator superfamily transporter [Cordyceps fumosorosea ARSEF 2679]	-	-	-	-	GO:0005887//integral component of plasma membrane;GO:0016021//integral component of membrane	GO:0008028//monocarboxylic acid transmembrane transporter activity;GO:0022857//transmembrane transporter activity;GO:0042910//xenobiotic transmembrane transporter activity	GO:0006855//xenobiotic transmembrane transport;GO:0015718//monocarboxylic acid transport;GO:0042908//xenobiotic transport;GO:0055085//transmembrane transport
FUN_000720	352	445	455	35	48	54	59.698	73.307	71.878	6.142	8.065	9.906	68.2943	8.03767	-3.08692	2.17e-30	5.9e-28	--	XP_018700912.1 Beta-lactamase/transpeptidase-like protein [Cordyceps fumosorosea ARSEF 2679]	-	-	-	-	-	-	-
FUN_006676	8792	22307	14798	669	1108	1636	3346.94	7918.67	5074.37	243.126	400.758	637.165	5446.66	427.016	-3.67301	4.93e-29	1.3e-26	--	-	-	-	-	-	-	-	-
FUN_005895	230	253	446	7	9	13	29.862	30.654	52.122	0.869	1.11	1.714	37.546	1.231	-4.93076	5.65e-29	1.46e-26	--	TQW08253.1 PRO1A C6 Zink-finger protein [Cordyceps javanica]	-	-	-	-	-	GO:0000981//DNA-binding transcription factor activity, RNA polymerase II-specific;GO:0008270//zinc ion binding;GO:0033739//preQ1 synthase activity	GO:0006355//regulation of transcription, DNA-templated
FUN_006137	1020	1678	1966	152	172	223	78.721	115.484	132.075	18.678	14.782	19.094	108.76	17.518	-2.63424	6.81e-29	1.71e-26	BEA3	XP_018708234.1 ABC transporter, transmembrane domain, type 1 [Cordyceps fumosorosea ARSEF 2679]	Environmental Information Processing	Membrane transport	ko02010//ABC transporters	K05658	GO:0005575//cellular_component;GO:0005737//cytoplasm;GO:0005886//plasma membrane;GO:0005887//integral component of plasma membrane;GO:0009288//bacterial-type flagellum;GO:0009380//excinuclease repair complex;GO:0009898//cytoplasmic side of plasma membrane;GO:0016020//membrane;GO:0016021//integral component of membrane;GO:0030257//type III protein secretion system complex;GO:0031224//intrinsic com…	GO:0000166//nucleotide binding;GO:0003674//molecular_function;GO:0003824//catalytic activity;GO:0003924//GTPase activity;GO:0004140//dephospho-CoA kinase activity;GO:0004385//guanylate kinase activity;GO:0005215//transporter activity;GO:0005260//intracellularly ATP-gated chloride channel activity;GO:0005319//lipid transporter activity;GO:0005488//binding;GO:0005524//ATP binding;GO:0005525//GTP bi…	GO:0000910//cytokinesis;GO:0001539//cilium or flagellum-dependent cell motility;GO:0006289//nucleotide-excision repair;GO:0006412//translation;GO:0006810//transport;GO:0006817//phosphate ion transport;GO:0006824//cobalt ion transport;GO:0006855//xenobiotic transmembrane transport;GO:0006869//lipid transport;GO:0007059//chromosome segregation;GO:0007601//visual perception;GO:0008150//biological_pr…
FUN_006314	242	391	436	17	25	26	16.189	24.43	26.243	1.065	1.589	1.743	22.2873	1.46567	-3.9266	7.21e-29	1.77e-26	lamA	XP_018701147.1 acetyl-/propionyl-coenzyme A carboxylase alpha chain [Cordyceps fumosorosea ARSEF 2679]	Metabolism;Metabolism;Metabolism	Global and overview maps;Amino acid metabolism;Xenobiotics biodegradation and metabolism	ko01100//Metabolic pathways;ko00220//Arginine biosynthesis;ko00791//Atrazine degradation	K01941;K01941;K01941	GO:0005737//cytoplasm;GO:0005951//carbamoyl-phosphate synthase complex;GO:0009317//acetyl-CoA carboxylase complex;GO:0009320//phosphoribosylaminoimidazole carboxylase complex;GO:0043190//ATP-binding cassette (ABC) transporter complex	GO:0003989//acetyl-CoA carboxylase activity;GO:0004075//biotin carboxylase activity;GO:0004088//carbamoyl-phosphate synthase (glutamine-hydrolyzing) activity;GO:0004638//phosphoribosylaminoimidazole carboxylase activity;GO:0004644//phosphoribosylglycinamide formyltransferase activity;GO:0004736//pyruvate carboxylase activity;GO:0004847//urea carboxylase activity;GO:0005215//transporter activity;G…	GO:0006094//gluconeogenesis;GO:0006633//fatty acid biosynthetic process;GO:0006810//transport;GO:0006814//sodium ion transport;GO:0009152//purine ribonucleotide biosynthetic process;GO:0009220//pyrimidine ribonucleotide biosynthetic process;GO:0009252//peptidoglycan biosynthetic process;GO:0019627//urea metabolic process;GO:0030253//protein secretion by the type I secretion system;GO:0051235//mai…
FUN_006165	5156	5780	7660	880	1422	1173	278.173	292.745	371.983	51.356	72.854	66.927	314.3	63.7123	-2.3025	2.63e-28	6.31e-26	abcB	XP_018708265.1 ABC transporter, transmembrane domain, type 1 [Cordyceps fumosorosea ARSEF 2679]	Environmental Information Processing	Membrane transport	ko02010//ABC transporters	K05665	GO:0005575//cellular_component;GO:0005887//integral component of plasma membrane;GO:0009380//excinuclease repair complex;GO:0009898//cytoplasmic side of plasma membrane;GO:0016021//integral component of membrane;GO:0030257//type III protein secretion system complex;GO:0043190//ATP-binding cassette (ABC) transporter complex;GO:0055051//ATP-binding cassette (ABC) transporter complex, integrated sub…	GO:0003924//GTPase activity;GO:0005260//intracellularly ATP-gated chloride channel activity;GO:0005319//lipid transporter activity;GO:0005524//ATP binding;GO:0005525//GTP binding;GO:0009381//excinuclease ABC activity;GO:0015220//choline transmembrane transporter activity;GO:0015221//lipopolysaccharide transmembrane transporter activity;GO:0015412//ABC-type molybdate transporter activity;GO:001541…	GO:0000910//cytokinesis;GO:0002949//tRNA threonylcarbamoyladenosine modification;GO:0006289//nucleotide-excision repair;GO:0006576//cellular biogenic amine metabolic process;GO:0006777//Mo-molybdopterin cofactor biosynthetic process;GO:0006810//transport;GO:0006817//phosphate ion transport;GO:0006824//cobalt ion transport;GO:0006855//xenobiotic transmembrane transport;GO:0006869//lipid transport;…
FUN_000859	409	339	407	1924	1685	1681	37.046	28.744	35.876	175.364	180.321	160.463	33.8887	172.049	2.34395	5.51e-28	1.29e-25	yciC	TQV90640.1 CobW domain-containing protein [Cordyceps javanica]	-	-	-	-	GO:0005737//cytoplasm;GO:0005944//phosphatidylinositol 3-kinase complex, class IB;GO:0019031//viral envelope	GO:0000166//nucleotide binding;GO:0003674//molecular_function;GO:0003824//catalytic activity;GO:0005488//binding;GO:0005524//ATP binding;GO:0005525//GTP binding;GO:0016530//metallochaperone activity;GO:0016772//transferase activity, transferring phosphorus-containing groups;GO:0016887//ATP hydrolysis activity;GO:0017076//purine nucleotide binding;GO:0030554//adenyl nucleotide binding;GO:0032553//…	GO:0001887//selenium compound metabolic process;GO:0002949//tRNA threonylcarbamoyladenosine modification;GO:0006270//DNA replication initiation;GO:0006400//tRNA modification;GO:0006464//cellular protein modification process;GO:0006777//Mo-molybdopterin cofactor biosynthetic process;GO:0009236//cobalamin biosynthetic process;GO:0015809//arginine transport;GO:0015819//lysine transport;GO:0015822//o…
FUN_009294	320	370	488	29	37	46	88.029	94.986	120.219	7.458	9.666	12.848	101.078	9.99067	-3.33874	1.32e-27	3.03e-25	--	XP_018699558.1 hypothetical protein ISF_09664 [Cordyceps fumosorosea ARSEF 2679]	-	-	-	-	-	-	-
FUN_009399	1243	2293	2414	141	254	263	42.87	73.805	74.961	6.23	11.897	13.958	63.8787	10.695	-2.5784	1.86e-27	4.17e-25	gal7	XP_018702520.1 galactose-1-phosphate uridylyltransferase [Cordyceps fumosorosea ARSEF 2679]	Metabolism;Metabolism;Metabolism	Global and overview maps;Carbohydrate metabolism;Carbohydrate metabolism	ko01100//Metabolic pathways;ko00520//Amino sugar and nucleotide sugar metabolism;ko00052//Galactose metabolism	K00965;K00965;K00965	GO:0005575//cellular_component;GO:0005622//intracellular anatomical structure;GO:0005737//cytoplasm;GO:0005794//Golgi apparatus;GO:0005829//cytosol;GO:0012505//endomembrane system;GO:0043226//organelle;GO:0043227//membrane-bounded organelle;GO:0043229//intracellular organelle;GO:0043231//intracellular membrane-bounded organelle	GO:0000166//nucleotide binding;GO:0003674//molecular_function;GO:0003824//catalytic activity;GO:0004335//galactokinase activity;GO:0005488//binding;GO:0005506//iron ion binding;GO:0005534//galactose binding;GO:0005536//glucose binding;GO:0008108//UDP-glucose:hexose-1-phosphate uridylyltransferase activity;GO:0008198//ferrous iron binding;GO:0008270//zinc ion binding;GO:0016301//kinase activity;GO…	GO:0005975//carbohydrate metabolic process;GO:0005996//monosaccharide metabolic process;GO:0006006//glucose metabolic process;GO:0006011//UDP-glucose metabolic process;GO:0006012//galactose metabolic process;GO:0006082//organic acid metabolic process;GO:0006090//pyruvate metabolic process;GO:0006091//generation of precursor metabolites and energy;GO:0006096//glycolytic process;GO:0006139//nucleob…
FUN_001105	186	232	289	4	4	10	53.633	62.429	75.008	1.102	1.095	2.928	63.69	1.70833	-5.22041	2.13e-27	4.68e-25	ustYa	XP_018708025.1 hypothetical protein ISF_01652 [Cordyceps fumosorosea ARSEF 2679]	-	-	-	-	-	-	GO:0043386//mycotoxin biosynthetic process
FUN_006307	43390	58276	76319	9197	10397	11997	1825.5	2248.24	2907.9	382.608	437.865	528.686	2327.21	449.72	-2.37151	2.3e-27	4.93e-25	--	XP_018701152.1 hypothetical protein ISF_08063 [Cordyceps fumosorosea ARSEF 2679]	-	-	-	-	-	-	-
FUN_002445	186	212	168	686	775	844	19.61	20.859	15.943	69.117	77.593	90.344	18.804	79.018	2.07114	7.9e-27	1.66e-24	--	XP_018704447.1 FAD binding domain protein [Cordyceps fumosorosea ARSEF 2679]	-	-	-	-	-	GO:0004729//oxygen-dependent protoporphyrinogen oxidase activity;GO:0015036//disulfide oxidoreductase activity;GO:0016152//mercury (II) reductase activity;GO:0016491//oxidoreductase activity;GO:0016647//oxidoreductase activity, acting on the CH-NH group of donors, oxygen as acceptor;GO:0016701//oxidoreductase activity, acting on single donors with incorporation of molecular oxygen;GO:0050451//CoA…	GO:0006744//ubiquinone biosynthetic process;GO:0006779//porphyrin-containing compound biosynthetic process;GO:0006790//sulfur compound metabolic process;GO:0046689//response to mercury ion
FUN_001488	141	917	783	7	9	6	15.998	97.096	79.965	0.759	0.97	0.691	64.353	0.806667	-6.31789	8.69e-27	1.79e-24	AsES	XP_018706621.1 proteinase T precursor [Cordyceps fumosorosea ARSEF 2679]	-	-	-	-	-	GO:0008236//serine-type peptidase activity	GO:0006508//proteolysis;GO:0009306//protein secretion
FUN_001022	1584	3882	3287	210	354	332	135.699	307.997	253.916	19.193	29.177	29.764	232.537	26.0447	-3.1584	2.29e-26	4.58e-24	--	XP_018707939.1 hypothetical protein ISF_01566 [Cordyceps fumosorosea ARSEF 2679]	-	-	-	-	-	-	-
FUN_001277	1215	1340	1872	159	258	271	197.964	204.074	275.569	24.919	39.528	44.573	225.869	36.34	-2.63586	2.31e-26	4.58e-24	mic-33	XP_018706839.1 nitrilase [Cordyceps fumosorosea ARSEF 2679]	Genetic Information Processing	Replication and repair	ko03420//Nucleotide excision repair	K10838	GO:0005575//cellular_component;GO:0005622//intracellular anatomical structure;GO:0005737//cytoplasm;GO:0005739//mitochondrion;GO:0005740//mitochondrial envelope;GO:0005743//mitochondrial inner membrane;GO:0016020//membrane;GO:0016021//integral component of membrane;GO:0019866//organelle inner membrane;GO:0031090//organelle membrane;GO:0031224//intrinsic component of membrane;GO:0031966//mitochond…	GO:0003674//molecular_function;GO:0005215//transporter activity;GO:0005310//dicarboxylic acid transmembrane transporter activity;GO:0005342//organic acid transmembrane transporter activity;GO:0008509//anion transmembrane transporter activity;GO:0008514//organic anion transmembrane transporter activity;GO:0015075//ion transmembrane transporter activity;GO:0015140//malate transmembrane transporter …	GO:0006810//transport;GO:0006811//ion transport;GO:0006820//anion transport;GO:0006835//dicarboxylic acid transport;GO:0006839//mitochondrial transport;GO:0008150//biological_process;GO:0015711//organic anion transport;GO:0015740//C4-dicarboxylate transport;GO:0015742//alpha-ketoglutarate transport;GO:0015743//malate transport;GO:0015849//organic acid transport;GO:0034220//ion transmembrane trans…
FUN_003558	199	231	211	13	7	11	33.021	37.404	62.078	2.671	1.411	14.107	44.1677	6.063	-2.86489	4.53e-26	8.8e-24	mfsB	XP_018700875.1 Major facilitator superfamily domain, general substrate transporter [Cordyceps fumosorosea ARSEF 2679]	-	-	-	-	GO:0005887//integral component of plasma membrane;GO:0016021//integral component of membrane	GO:0005381//iron ion transmembrane transporter activity;GO:0022857//transmembrane transporter activity;GO:0042910//xenobiotic transmembrane transporter activity;GO:0051119//sugar transmembrane transporter activity	GO:0006855//xenobiotic transmembrane transport;GO:0008643//carbohydrate transport;GO:0034755//iron ion transmembrane transport;GO:0042908//xenobiotic transport;GO:0055085//transmembrane transport
MSTRG.17000	161	327	376	9	11	12	64.006	121.319	134.548	3.419	4.153	4.844	106.624	4.13867	-4.68723	7.69e-26	1.47e-23	--	double-stranded RNA binding motif domain-containing protein [Pochonia chlamydosporia 170]	-	-	-	-	-	-	-
FUN_001492	1436	1359	1021	4636	4717	4783	200.122	176.743	128.073	617.412	624.249	676.752	168.313	639.471	1.92574	2.6e-25	4.88e-23	hmp	XP_018706617.1 flavohemoprotein [Cordyceps fumosorosea ARSEF 2679]	-	-	-	-	GO:0005575//cellular_component;GO:0005622//intracellular anatomical structure;GO:0005634//nucleus;GO:0005737//cytoplasm;GO:0005739//mitochondrion;GO:0005759//mitochondrial matrix;GO:0005829//cytosol;GO:0010494//cytoplasmic stress granule;GO:0031974//membrane-enclosed lumen;GO:0032991//protein-containing complex;GO:0035770//ribonucleoprotein granule;GO:0036464//cytoplasmic ribonucleoprotein granul…	GO:0000166//nucleotide binding;GO:0003674//molecular_function;GO:0003824//catalytic activity;GO:0005488//binding;GO:0008941//nitric oxide dioxygenase activity;GO:0016491//oxidoreductase activity;GO:0016655//oxidoreductase activity, acting on NAD(P)H, quinone or similar compound as acceptor;GO:0016661//oxidoreductase activity, acting on other nitrogenous compounds as donors;GO:0016662//oxidoreduct…	GO:0001505//regulation of neurotransmitter levels;GO:0006807//nitrogen compound metabolic process;GO:0006814//sodium ion transport;GO:0006950//response to stress;GO:0006979//response to oxidative stress;GO:0008150//biological_process;GO:0008152//metabolic process;GO:0009056//catabolic process;GO:0009636//response to toxic substance;GO:0009987//cellular process;GO:0010033//response to organic subs…
FUN_002627	190	90	82	1900	1410	1055	36.693	15.037	19.417	329.679	245.123	194.638	23.7157	256.48	3.43493	4.4e-25	8.09e-23	hsp30	XP_018704884.1 30 kDa heat shock protein [Cordyceps fumosorosea ARSEF 2679]	-	-	-	-	GO:0005575//cellular_component;GO:0005622//intracellular anatomical structure;GO:0005737//cytoplasm	-	-
FUN_009462	607	767	1171	48	108	92	126.54	140.247	218.409	10.261	22.448	20.123	161.732	17.6107	-3.19908	4.76e-25	8.6e-23	mpaDE	XP_018702446.1 Beta-lactamase-like protein [Cordyceps fumosorosea ARSEF 2679]	-	-	-	-	-	GO:0004416//hydroxyacylglutathione hydrolase activity	GO:0019243//methylglyoxal catabolic process to D-lactate via S-lactoyl-glutathione
FUN_009644	1068	1290	1468	141	210	279	125.402	134.992	149.137	14.486	26.577	53.061	136.51	31.3747	-2.12134	1.18e-24	2.09e-22	--	RKK69811.1 hypothetical protein BFJ69_g12388 [Fusarium oxysporum]	-	-	-	-	-	-	-
FUN_006632	583	894	1090	110	78	76	21.191	28.514	40.544	3.565	2.496	2.618	30.083	2.893	-3.37831	1.39e-24	2.42e-22	atnG	XP_018701361.1 ABC transporter, transmembrane domain, type 1 [Cordyceps fumosorosea ARSEF 2679]	Environmental Information Processing	Membrane transport	ko02010//ABC transporters	K05665	GO:0005575//cellular_component;GO:0005887//integral component of plasma membrane;GO:0009380//excinuclease repair complex;GO:0009898//cytoplasmic side of plasma membrane;GO:0016021//integral component of membrane;GO:0043190//ATP-binding cassette (ABC) transporter complex;GO:0055051//ATP-binding cassette (ABC) transporter complex, integrated substrate binding;GO:0055052//ATP-binding cassette (ABC) …	GO:0000166//nucleotide binding;GO:0003677//DNA binding;GO:0005260//intracellularly ATP-gated chloride channel activity;GO:0005319//lipid transporter activity;GO:0005524//ATP binding;GO:0005525//GTP binding;GO:0009381//excinuclease ABC activity;GO:0015220//choline transmembrane transporter activity;GO:0015221//lipopolysaccharide transmembrane transporter activity;GO:0015412//ABC-type molybdate tra…	GO:0000910//cytokinesis;GO:0006289//nucleotide-excision repair;GO:0006810//transport;GO:0006817//phosphate ion transport;GO:0006824//cobalt ion transport;GO:0006855//xenobiotic transmembrane transport;GO:0006869//lipid transport;GO:0008150//biological_process;GO:0008272//sulfate transport;GO:0009306//protein secretion;GO:0015675//nickel cation transport;GO:0015689//molybdate ion transport;GO:0015…
FUN_001804	3672	4529	11646	13	33	56	427.03	479.705	1240.9	1.385	5.614	8.877	715.878	5.292	-7.07976	1.56e-24	2.68e-22	--	KAG8415962.1 hypothetical protein J3459_013918 [Metarhizium acridum]	-	-	-	-	-	-	-
FUN_003154	265	428	600	0	4	0	36.186	54.495	73.714	0	5.032	0	54.7983	1.67733	-5.02989	2.58e-24	4.36e-22	ARB_02965	ATY60017.1 Amidase signature domain [Cordyceps militaris]	Metabolism;Metabolism;Metabolism;Metabolism	Global and overview maps;Amino acid metabolism;Amino acid metabolism;Amino acid metabolism	ko01100//Metabolic pathways;ko00330//Arginine and proline metabolism;ko00380//Tryptophan metabolism;ko00360//Phenylalanine metabolism	K01426;K01426;K01426;K01426	GO:0030956//glutamyl-tRNA(Gln) amidotransferase complex	GO:0004039//allophanate hydrolase activity;GO:0016811//hydrolase activity, acting on carbon-nitrogen (but not peptide) bonds, in linear amides;GO:0050567//glutaminyl-tRNA synthase (glutamine-hydrolyzing) activity	GO:0006424//glutamyl-tRNA aminoacylation;GO:0019627//urea metabolic process
FUN_006999	1988	2911	3838	226	453	451	93.088	120.867	151.165	13.863	25.376	24.68	121.707	21.3063	-2.51405	3.34e-24	5.56e-22	srdA	XP_044723053.1 KR domain-containing protein [Hirsutella rhossiliensis]	-	-	-	-	-	GO:0004314//[acyl-carrier-protein] S-malonyltransferase activity;GO:0004316//3-oxoacyl-[acyl-carrier-protein] reductase (NADPH) activity;GO:0016491//oxidoreductase activity;GO:0016655//oxidoreductase activity, acting on NAD(P)H, quinone or similar compound as acceptor	GO:0006633//fatty acid biosynthetic process;GO:0008152//metabolic process;GO:0030639//polyketide biosynthetic process;GO:0071705//nitrogen compound transport
FUN_005304	393	941	792	62	40	63	41.566	77.926	88.068	8.728	4.299	8.332	69.1867	7.11967	-3.28061	8.18e-24	1.34e-21	--	XP_018708970.1 SAM and PH domain-containing protein [Cordyceps fumosorosea ARSEF 2679]	-	-	-	-	-	GO:0005515//protein binding	-
FUN_006995	1225	1519	1906	207	341	321	57.199	67.383	92.439	11.77	26.011	19.268	72.3403	19.0163	-1.92756	1.4e-23	2.25e-21	NRPS4	KAF4513675.1 hypothetical protein G6O67_000916 [Ophiocordyceps sinensis]	-	-	-	-	-	GO:0003674//molecular_function;GO:0003824//catalytic activity;GO:0003987//acetate-CoA ligase activity;GO:0004043//L-aminoadipate-semialdehyde dehydrogenase activity;GO:0005488//binding;GO:0008668//(2,3-dihydroxybenzoyl)adenylate synthase activity;GO:0008756//o-succinylbenzoate-CoA ligase activity;GO:0016853//isomerase activity;GO:0016874//ligase activity;GO:0019842//vitamin binding;GO:0030729//ac…	GO:0008150//biological_process;GO:0008152//metabolic process;GO:0009234//menaquinone biosynthetic process;GO:0019287//isopentenyl diphosphate biosynthetic process, mevalonate pathway;GO:0019290//siderophore biosynthetic process;GO:0019350//teichoic acid biosynthetic process;GO:0019427//acetyl-CoA biosynthetic process from acetate;GO:0019878//lysine biosynthetic process via aminoadipic acid
FUN_006910	316	452	557	53	46	48	62.445	85.12	52.079	33.372	4.538	5.062	66.548	14.324	-2.21596	1.94e-23	3.08e-21	--	XP_018703421.1 isoflavone reductase family protein [Cordyceps fumosorosea ARSEF 2679]	-	-	-	-	-	GO:0016491//oxidoreductase activity	GO:0006813//potassium ion transport
FUN_008601	115	401	304	6	9	6	13.976	45.478	33.254	0.697	1.039	0.74	30.9027	0.825333	-5.22661	3.8e-22	5.94e-20	--	XP_018707354.1 hypothetical protein ISF_02024 [Cordyceps fumosorosea ARSEF 2679]	-	-	-	-	-	GO:0030234//enzyme regulator activity	GO:0050790//regulation of catalytic activity
FUN_001111	1305	1121	1722	271	288	301	113.81	77.806	118.418	24.637	28.141	28.426	103.345	27.068	-1.9328	5.29e-22	8.14e-20	ustH	XP_018708031.1 gamma-glutamyltranspeptidase [Cordyceps fumosorosea ARSEF 2679]	Metabolism;Metabolism;Metabolism;Metabolism	Global and overview maps;Metabolism of other amino acids;Metabolism of other amino acids;Metabolism of other amino acids	ko01100//Metabolic pathways;ko00480//Glutathione metabolism;ko00460//Cyanoamino acid metabolism;ko00430//Taurine and hypotaurine metabolism	K00681;K00681;K00681;K00681	GO:0005575//cellular_component;GO:0005576//extracellular region	GO:0003674//molecular_function;GO:0003824//catalytic activity;GO:0008233//peptidase activity;GO:0008238//exopeptidase activity;GO:0008242//omega peptidase activity;GO:0016740//transferase activity;GO:0016746//acyltransferase activity;GO:0016755//aminoacyltransferase activity;GO:0016787//hydrolase activity;GO:0036374//glutathione hydrolase activity;GO:0102953//hypoglycin A gamma-glutamyl transpept…	GO:0006508//proteolysis;GO:0006518//peptide metabolic process;GO:0006575//cellular modified amino acid metabolic process;GO:0006749//glutathione metabolic process;GO:0006750//glutathione biosynthetic process;GO:0006751//glutathione catabolic process;GO:0006790//sulfur compound metabolic process;GO:0006807//nitrogen compound metabolic process;GO:0008150//biological_process;GO:0008152//metabolic pr…
FUN_002169	365	963	861	59	65	78	49.409	121.273	104.908	7.632	8.356	10.72	91.8633	8.90267	-3.36718	6.88e-22	1.04e-19	--	XP_018705560.1 hypothetical protein ISF_03747 [Cordyceps fumosorosea ARSEF 2679]	-	-	-	-	-	-	-
FUN_006677	1248	2263	1599	129	254	308	581.961	979.073	669.047	56.811	111.156	146.764	743.36	104.91	-2.8249	1.46e-21	2.18e-19	--	XP_018701413.1 hypothetical protein ISF_07794 [Cordyceps fumosorosea ARSEF 2679]	-	-	-	-	-	-	GO:0043386//mycotoxin biosynthetic process
FUN_008805	25454	42802	35957	7367	5773	7430	2930.61	4578.83	3706.11	852.846	712.84	886.998	3738.52	817.561	-2.19307	2.53e-21	3.73e-19	--	OAA33983.1 hypothetical protein BBO_09374 [Beauveria brongniartii RCEF 3172]	-	-	-	-	GO:0009277//fungal-type cell wall	GO:0005199//structural constituent of cell wall	-
FUN_003684	144	425	400	17	7	10	19.837	79.487	53.761	1.958	0.801	1.224	51.0283	1.32767	-5.26433	4.49e-21	6.52e-19	--	XP_018703773.1 hypothetical protein ISF_05597 [Cordyceps fumosorosea ARSEF 2679]	-	-	-	-	-	-	-
FUN_006281	332	486	493	19	44	62	78.261	104.898	104.935	4.455	10.253	14.836	96.0313	9.848	-3.2856	6.32e-21	9.05e-19	--	CAG7559839.1 unnamed protein product [Fusarium equiseti]	-	-	-	-	-	-	-
FUN_000029	758	796	1140	165	180	196	110.931	107.82	149.086	22.58	23.998	28.551	122.612	25.043	-2.29162	7.71e-21	1.09e-18	--	-	-	-	-	-	-	-	-
FUN_001829	706	1167	1332	65	158	160	124.939	201.411	233.146	13.464	28.768	33.687	186.499	25.3063	-2.88159	1.45e-20	2.02e-18	inda1	XP_018699748.1 amino-acid permease inda1 [Cordyceps fumosorosea ARSEF 2679]	-	-	-	-	GO:0005887//integral component of plasma membrane;GO:0016020//membrane;GO:0016021//integral component of membrane	GO:0005275//amine transmembrane transporter activity;GO:0015171//amino acid transmembrane transporter activity;GO:0015495//gamma-aminobutyric acid:proton symporter activity;GO:0022857//transmembrane transporter activity	GO:0006810//transport;GO:0006865//amino acid transport;GO:0009450//gamma-aminobutyric acid catabolic process;GO:0015837//amine transport;GO:0055085//transmembrane transport
FUN_003255	1795	7953	4248	96	68	75	145.264	600.63	309.436	7.424	5.226	6.162	351.777	6.27067	-5.8099	1.58e-20	2.17e-18	patH	ATY64872.1 Cytochrome P450 [Cordyceps militaris]	-	-	-	-	-	GO:0005506//iron ion binding;GO:0016705//oxidoreductase activity, acting on paired donors, with incorporation or reduction of molecular oxygen;GO:0020037//heme binding	-
FUN_002723	297	130	153	1526	1377	1217	45.498	18.599	21.093	223.785	200.622	189.6	28.3967	204.669	2.8495	1.65e-20	2.24e-18	CCP1	XP_018704980.1 cytochrome c peroxidase [Cordyceps fumosorosea ARSEF 2679]	-	-	-	-	GO:0005575//cellular_component;GO:0005622//intracellular anatomical structure;GO:0005737//cytoplasm;GO:0005739//mitochondrion;GO:0005740//mitochondrial envelope;GO:0005758//mitochondrial intermembrane space;GO:0005759//mitochondrial matrix;GO:0005829//cytosol;GO:0031967//organelle envelope;GO:0031970//organelle envelope lumen;GO:0031974//membrane-enclosed lumen;GO:0031975//envelope;GO:0043226//or…	GO:0003674//molecular_function;GO:0003824//catalytic activity;GO:0004096//catalase activity;GO:0004130//cytochrome-c peroxidase activity;GO:0004601//peroxidase activity;GO:0005488//binding;GO:0016209//antioxidant activity;GO:0016491//oxidoreductase activity;GO:0016684//oxidoreductase activity, acting on peroxide as acceptor;GO:0020037//heme binding;GO:0043167//ion binding;GO:0043169//cation bindi…	GO:0000302//response to reactive oxygen species;GO:0006950//response to stress;GO:0006979//response to oxidative stress;GO:0008150//biological_process;GO:0008152//metabolic process;GO:0009056//catabolic process;GO:0009636//response to toxic substance;GO:0009987//cellular process;GO:0016999//antibiotic metabolic process;GO:0017001//antibiotic catabolic process;GO:0033554//cellular response to stre…
FUN_008602	287	768	532	32	55	61	96.652	241.364	161.262	10.298	17.589	20.857	166.426	16.248	-3.35655	1.16e-19	1.55e-17	--	XP_018707355.1 hypothetical protein ISF_02025 [Cordyceps fumosorosea ARSEF 2679]	-	-	-	-	GO:0005666//RNA polymerase III complex	GO:0003677//DNA binding	GO:0006383//transcription by RNA polymerase III
FUN_009423	1130	602	458	9223	5398	4845	206.444	102.636	75.315	1610.23	936.501	898.682	128.132	1148.47	3.16401	1.19e-19	1.57e-17	--	XP_018702483.1 hypothetical protein ISF_06839 [Cordyceps fumosorosea ARSEF 2679]	-	-	-	-	-	-	-
FUN_009645	956	1022	1159	65	168	198	120.558	57.661	131.077	9.2	30.578	12.153	103.099	17.3103	-2.57432	1.28e-19	1.67e-17	--	RYP29513.1 hypothetical protein DL767_006703 [Monosporascus sp. MG133]	-	-	-	-	-	GO:0005515//protein binding	GO:0044237//cellular metabolic process
FUN_001805	113	248	385	0	6	1	6.487	13.287	19.895	0	0.327	0.058	13.223	0.128333	-6.68701	1.42e-19	1.83e-17	tyrDC	KAF1734086.1 L-aspartate decarboxylase [Beauveria bassiana]	-	-	-	-	-	GO:0004351//glutamate decarboxylase activity;GO:0004837//tyrosine decarboxylase activity;GO:0016831//carboxy-lyase activity;GO:0030170//pyridoxal phosphate binding	GO:0006540//glutamate decarboxylation to succinate;GO:0006572//tyrosine catabolic process;GO:0015940//pantothenate biosynthetic process;GO:0019752//carboxylic acid metabolic process
FUN_007083	119	261	541	2	12	5	16.194	33.146	66.267	0.26	1.551	0.691	38.5357	0.834	-5.53	1.78e-19	2.26e-17	prnB	TQW00920.1 proline transporter [Cordyceps javanica]	-	-	-	-	GO:0016020//membrane	GO:0015495//gamma-aminobutyric acid:proton symporter activity;GO:0022857//transmembrane transporter activity	GO:0006810//transport;GO:0009450//gamma-aminobutyric acid catabolic process;GO:0055085//transmembrane transport
FUN_008695	153	103	141	525	680	527	31.804	19.981	26.382	104.29	134.231	111.223	26.0557	116.581	2.16167	1.99e-19	2.5e-17	--	XP_018707441.1 hypothetical protein ISF_02111 [Cordyceps fumosorosea ARSEF 2679]	-	-	-	-	-	-	-
FUN_006273	254	326	484	35	36	50	14.971	17.926	25.69	1.977	2.752	3.662	19.529	2.797	-2.80367	2.3e-19	2.85e-17	lamB	XP_018701181.1 lactam utilization protein lamB [Cordyceps fumosorosea ARSEF 2679]	-	-	-	-	-	GO:0003674//molecular_function;GO:0003824//catalytic activity	GO:0005975//carbohydrate metabolic process;GO:0006807//nitrogen compound metabolic process;GO:0008150//biological_process;GO:0008152//metabolic process;GO:0044238//primary metabolic process;GO:0071704//organic substance metabolic process
FUN_009300	554	680	606	129	183	151	83.508	104.993	113.869	23.775	22.819	23.769	100.79	23.4543	-2.10343	3.97e-19	4.81e-17	ARB_07870	XP_018705114.1 Carbohydrate-binding WSC [Cordyceps fumosorosea ARSEF 2679]	-	-	-	-	GO:0005575//cellular_component;GO:0005576//extracellular region	GO:0003674//molecular_function;GO:0003824//catalytic activity;GO:0004601//peroxidase activity;GO:0005488//binding;GO:0016209//antioxidant activity;GO:0016491//oxidoreductase activity;GO:0016684//oxidoreductase activity, acting on peroxide as acceptor;GO:0020037//heme binding;GO:0046906//tetrapyrrole binding;GO:0097159//organic cyclic compound binding;GO:1901363//heterocyclic compound binding	GO:0006950//response to stress;GO:0006979//response to oxidative stress;GO:0008150//biological_process;GO:0008152//metabolic process;GO:0009636//response to toxic substance;GO:0009987//cellular process;GO:0042221//response to chemical;GO:0050896//response to stimulus;GO:0051716//cellular response to stimulus;GO:0070887//cellular response to chemical stimulus;GO:0097237//cellular response to toxic…
FUN_009584	1640	1322	1413	392	395	444	264.998	193.284	203.531	58.475	59.456	70.313	220.604	62.748	-1.81382	5.9e-19	7.07e-17	Plav_1781	XP_018700162.1 Flavin monooxygenase-like protein [Cordyceps fumosorosea ARSEF 2679]	-	-	-	-	GO:0009342//glutamate synthase complex (NADPH)	GO:0004148//dihydrolipoyl dehydrogenase activity;GO:0004499//N,N-dimethylaniline monooxygenase activity;GO:0008767//UDP-galactopyranose mutase activity;GO:0015036//disulfide oxidoreductase activity;GO:0016152//mercury (II) reductase activity;GO:0016166//phytoene dehydrogenase activity;GO:0016491//oxidoreductase activity;GO:0045181//glutamate synthase activity, NAD(P)H as acceptor;GO:0045550//gera…	GO:0006096//glycolytic process;GO:0006537//glutamate biosynthetic process;GO:0006790//sulfur compound metabolic process;GO:0009273//peptidoglycan-based cell wall biogenesis;GO:0015995//chlorophyll biosynthetic process;GO:0016117//carotenoid biosynthetic process;GO:0030494//bacteriochlorophyll biosynthetic process;GO:0045454//cell redox homeostasis;GO:0046689//response to mercury ion;GO:0051068//d…
FUN_001295	2743	8065	5150	720	624	727	385.043	1063.2	748.158	96.443	83.813	104.009	732.135	94.755	-2.94984	6.51e-19	7.71e-17	acu-6	XP_018706820.1 phosphoenolpyruvate carboxykinase [Cordyceps fumosorosea ARSEF 2679]	Metabolism;Metabolism;Metabolism;Metabolism;Metabolism;Metabolism	Global and overview maps;Global and overview maps;Global and overview maps;Carbohydrate metabolism;Carbohydrate metabolism;Carbohydrate metabolism	ko01100//Metabolic pathways;ko01110//Biosynthesis of secondary metabolites;ko01200//Carbon metabolism;ko00620//Pyruvate metabolism;ko00010//Glycolysis / Gluconeogenesis;ko00020//Citrate cycle (TCA cycle)	K01610;K01610;K01610;K01610;K01610;K01610	GO:0005575//cellular_component;GO:0005622//intracellular anatomical structure;GO:0005737//cytoplasm;GO:0005777//peroxisome;GO:0005829//cytosol;GO:0020015//glycosome;GO:0042579//microbody;GO:0043226//organelle;GO:0043227//membrane-bounded organelle;GO:0043229//intracellular organelle;GO:0043231//intracellular membrane-bounded organelle	GO:0000166//nucleotide binding;GO:0003674//molecular_function;GO:0003824//catalytic activity;GO:0004611//phosphoenolpyruvate carboxykinase activity;GO:0004612//phosphoenolpyruvate carboxykinase (ATP) activity;GO:0005488//binding;GO:0005524//ATP binding;GO:0016829//lyase activity;GO:0016830//carbon-carbon lyase activity;GO:0016831//carboxy-lyase activity;GO:0017076//purine nucleotide binding;GO:00…	GO:0005975//carbohydrate metabolic process;GO:0005996//monosaccharide metabolic process;GO:0006006//glucose metabolic process;GO:0006082//organic acid metabolic process;GO:0006083//acetate metabolic process;GO:0006094//gluconeogenesis;GO:0008150//biological_process;GO:0008152//metabolic process;GO:0009058//biosynthetic process;GO:0009987//cellular process;GO:0015976//carbon utilization;GO:0016051…
FUN_009035	191	318	395	33	30	27	23.67	36.748	46.477	5.139	5.498	4.872	35.6317	5.16967	-2.78502	1.01e-18	1.18e-16	aclL	XP_018699789.1 cytochrome P450 3A17 [Cordyceps fumosorosea ARSEF 2679]	-	-	-	-	GO:0048500//signal recognition particle	GO:0005506//iron ion binding;GO:0008312//7S RNA binding;GO:0016705//oxidoreductase activity, acting on paired donors, with incorporation or reduction of molecular oxygen;GO:0016817//hydrolase activity, acting on acid anhydrides;GO:0020037//heme binding	GO:0006614//SRP-dependent cotranslational protein targeting to membrane
FUN_004004	252	173	154	813	951	744	28.882	18.493	15.878	89.055	103.541	86.554	21.0843	93.05	2.14183	1.49e-18	1.73e-16	ZRT2	XP_018704017.1 Zinc/iron permease [Cordyceps fumosorosea ARSEF 2679]	-	-	-	-	GO:0016020//membrane	GO:0046873//metal ion transmembrane transporter activity	GO:0030001//metal ion transport;GO:0055085//transmembrane transport
FUN_001100	167	166	267	11	2	12	28.576	26.508	41.123	1.799	0.325	2.085	32.069	1.403	-4.51459	1.57e-18	1.79e-16	ustD	XP_018708019.1 Pyridoxal phosphate-dependent transferase, major domain protein [Cordyceps fumosorosea ARSEF 2679]	-	-	-	-	-	GO:0003674//molecular_function;GO:0003824//catalytic activity;GO:0016740//transferase activity;GO:0016835//carbon-oxygen lyase activity;GO:0016874//ligase activity;GO:0030170//pyridoxal phosphate binding;GO:0031071//cysteine desulfurase activity;GO:0042834//peptidoglycan binding	GO:0008150//biological_process;GO:0008152//metabolic process;GO:0008652//cellular amino acid biosynthetic process;GO:0016226//iron-sulfur cluster assembly;GO:0019346//transsulfuration;GO:0042398//cellular modified amino acid biosynthetic process
FUN_004373	881	862	1209	191	249	270	70.348	64.462	87.147	14.408	18.745	21.84	73.9857	18.331	-2.01296	2.2e-18	2.5e-16	isp4	XP_018702290.1 Tetrapeptide transporter, OPT1/isp4 [Cordyceps fumosorosea ARSEF 2679]	-	-	-	-	-	-	GO:0055085//transmembrane transport
FUN_000927	219	398	326	18	40	43	23.322	39.554	40.012	5.3	4.045	4.649	34.296	4.66467	-2.87819	2.31e-18	2.59e-16	--	XP_018707841.1 Zn(2)-C6 fungal-type DNA-binding domain protein [Cordyceps fumosorosea ARSEF 2679]	-	-	-	-	GO:0005680//anaphase-promoting complex	GO:0000981//DNA-binding transcription factor activity, RNA polymerase II-specific;GO:0008270//zinc ion binding	GO:0006355//regulation of transcription, DNA-templated;GO:0030071//regulation of mitotic metaphase/anaphase transition;GO:0031145//anaphase-promoting complex-dependent catabolic process
FUN_001017	194	708	417	24	37	36	21.507	68.082	37.346	2.282	7.046	16.5	42.3117	8.60933	-2.29708	6.03e-18	6.68e-16	--	XP_018707934.1 hypothetical protein ISF_01561 [Cordyceps fumosorosea ARSEF 2679]	-	-	-	-	-	GO:0003677//DNA binding;GO:0005524//ATP binding;GO:0009036//type II site-specific deoxyribonuclease activity	GO:0009307//DNA restriction-modification system
FUN_002240	154	332	344	7	21	2	9.242	18.593	18.582	0.401	1.197	0.122	15.4723	0.573333	-4.75417	9.41e-18	1.03e-15	HSL1	XP_018705630.1 Serine/threonine-protein kinase domain protein [Cordyceps fumosorosea ARSEF 2679]	Cellular Processes;Environmental Information Processing	Cell growth and death;Signal transduction	ko04111//Cell cycle - yeast;ko04011//MAPK signaling pathway - yeast	K02515;K02515	GO:0005575//cellular_component;GO:0005622//intracellular anatomical structure;GO:0005634//nucleus;GO:0005737//cytoplasm;GO:0005938//cell cortex;GO:0030054//cell junction;GO:0030424//axon;GO:0030425//dendrite;GO:0031097//medial cortex;GO:0032153//cell division site;GO:0036477//somatodendritic compartment;GO:0042995//cell projection;GO:0043005//neuron projection;GO:0043226//organelle;GO:0043227//me…	GO:0000166//nucleotide binding;GO:0003674//molecular_function;GO:0003824//catalytic activity;GO:0004672//protein kinase activity;GO:0004674//protein serine/threonine kinase activity;GO:0004712//protein serine/threonine/tyrosine kinase activity;GO:0005488//binding;GO:0005515//protein binding;GO:0005524//ATP binding;GO:0016301//kinase activity;GO:0016709//oxidoreductase activity, acting on paired d…	GO:0000902//cell morphogenesis;GO:0000904//cell morphogenesis involved in differentiation;GO:0001558//regulation of cell growth;GO:0006464//cellular protein modification process;GO:0006468//protein phosphorylation;GO:0006486//protein glycosylation;GO:0006487//protein N-linked glycosylation;GO:0006744//ubiquinone biosynthetic process;GO:0006793//phosphorus metabolic process;GO:0006796//phosphate-c…
FUN_005065	8321	10621	17826	1046	1973	2483	776.73	1069.64	1501.04	91.759	175.776	231.396	1115.8	166.31	-2.74613	1.08e-17	1.17e-15	--	XP_018702882.1 Antifungal protein [Cordyceps fumosorosea ARSEF 2679]	-	-	-	-	-	-	-
FUN_007249	889	1313	1394	236	346	285	109.556	129.894	104.946	22.567	30.517	23.693	114.799	25.5923	-2.16532	1.29e-17	1.38e-15	CXT1	XP_018703207.1 Lipopolysaccharide-modifying protein [Cordyceps fumosorosea ARSEF 2679]	-	-	-	-	GO:0000124//SAGA complex;GO:0005634//nucleus;GO:0005672//transcription factor TFIIA complex;GO:0005737//cytoplasm;GO:0005779//integral component of peroxisomal membrane;GO:0005852//eukaryotic translation initiation factor 3 complex;GO:0016021//integral component of membrane;GO:0016592//mediator complex	GO:0003712//transcription coregulator activity;GO:0003743//translation initiation factor activity;GO:0004190//aspartic-type endopeptidase activity;GO:0005524//ATP binding;GO:0016887//ATP hydrolysis activity;GO:0044877//protein-containing complex binding;GO:0046872//metal ion binding	GO:0006357//regulation of transcription by RNA polymerase II;GO:0006367//transcription initiation from RNA polymerase II promoter;GO:0006397//mRNA processing;GO:0016485//protein processing;GO:0045046//protein import into peroxisome membrane
FUN_007868	437	2102	945	66	97	105	58.566	241.755	105.571	11.223	17.354	18.35	135.297	15.6423	-3.11261	3.17e-17	3.37e-15	AQY1	XP_018704184.1 Major intrinsic protein [Cordyceps fumosorosea ARSEF 2679]	-	-	-	-	GO:0016020//membrane	GO:0015267//channel activity	GO:0055085//transmembrane transport
FUN_002075	912	1080	1391	104	253	233	129.061	125.234	56.062	32.418	17.66	46.423	103.452	32.167	-1.68531	3.37e-17	3.55e-15	PKS1	XP_018705471.1 Beta-ketoacyl synthase [Cordyceps fumosorosea ARSEF 2679]	-	-	-	-	-	GO:0004024//alcohol dehydrogenase activity, zinc-dependent;GO:0004314//[acyl-carrier-protein] S-malonyltransferase activity;GO:0004315//3-oxoacyl-[acyl-carrier-protein] synthase activity;GO:0004316//3-oxoacyl-[acyl-carrier-protein] reductase (NADPH) activity;GO:0008270//zinc ion binding;GO:0008667//2,3-dihydro-2,3-dihydroxybenzoate dehydrogenase activity;GO:0008678//2-deoxy-D-gluconate 3-dehydrog…	GO:0000272//polysaccharide catabolic process;GO:0006113//fermentation;GO:0006567//threonine catabolic process;GO:0006633//fatty acid biosynthetic process;GO:0008152//metabolic process;GO:0010127//mycothiol-dependent detoxification;GO:0030639//polyketide biosynthetic process
FUN_001779	236	424	487	54	47	42	23.101	30.751	36.565	5.122	4.596	6.367	30.139	5.36167	-2.49088	4.23e-17	4.4e-15	--	OAA44001.1 hypothetical protein BBO_04357 [Beauveria brongniartii RCEF 3172]	-	-	-	-	-	-	-
FUN_008642	1241	1433	1226	317	348	468	212.857	229.374	189.277	51.96	56.682	81.499	210.503	63.3803	-1.73173	4.45e-17	4.58e-15	MSY001_2108	XP_018707390.1 Glucose-methanol-choline oxidoreductase [Cordyceps fumosorosea ARSEF 2679]	Metabolism;Metabolism	Global and overview maps;Amino acid metabolism	ko01100//Metabolic pathways;ko00260//Glycine, serine and threonine metabolism	K00108;K00108	-	GO:0004148//dihydrolipoyl dehydrogenase activity;GO:0008767//UDP-galactopyranose mutase activity;GO:0008812//choline dehydrogenase activity;GO:0016491//oxidoreductase activity;GO:0016614//oxidoreductase activity, acting on CH-OH group of donors;GO:0016701//oxidoreductase activity, acting on single donors with incorporation of molecular oxygen;GO:0045550//geranylgeranyl reductase activity;GO:00506…	GO:0006096//glycolytic process;GO:0006744//ubiquinone biosynthetic process;GO:0009273//peptidoglycan-based cell wall biogenesis;GO:0015995//chlorophyll biosynthetic process;GO:0019285//glycine betaine biosynthetic process from choline;GO:0030494//bacteriochlorophyll biosynthetic process;GO:0045454//cell redox homeostasis;GO:0051068//dihydrolipoamide metabolic process
FUN_000973	953	1506	2107	73	231	220	75.473	111.303	150.195	5.525	17.373	17.689	112.324	13.529	-3.05353	4.62e-17	4.71e-15	dtxS1	XP_018707889.1 destruxin synthetase [Cordyceps fumosorosea ARSEF 2679]	-	-	-	-	-	GO:0003824//catalytic activity;GO:0003987//acetate-CoA ligase activity;GO:0004043//L-aminoadipate-semialdehyde dehydrogenase activity;GO:0008668//(2,3-dihydroxybenzoyl)adenylate synthase activity;GO:0008756//o-succinylbenzoate-CoA ligase activity;GO:0030729//acetoacetate-CoA ligase activity;GO:0047473//D-alanine [D-alanyl carrier protein] ligase activity;GO:0050218//propionate-CoA ligase activity	GO:0009234//menaquinone biosynthetic process;GO:0019287//isopentenyl diphosphate biosynthetic process, mevalonate pathway;GO:0019290//siderophore biosynthetic process;GO:0019350//teichoic acid biosynthetic process;GO:0019427//acetyl-CoA biosynthetic process from acetate;GO:0019878//lysine biosynthetic process via aminoadipic acid
FUN_007663	123	246	274	5	20	15	14.018	26.163	28.107	0.545	2.164	1.736	22.7627	1.48167	-3.94138	1.14e-16	1.16e-14	sed3	XP_018702543.1 tripeptidyl-peptidase 1 precursor [Cordyceps fumosorosea ARSEF 2679]	-	-	-	-	-	GO:0008236//serine-type peptidase activity	GO:0006508//proteolysis
FUN_001825	332	371	340	56	83	90	60.354	62.974	54.868	10.082	15.023	17.611	59.3987	14.2387	-2.06062	1.32e-16	1.32e-14	MPAO1	XP_018699752.1 Amine oxidase [Cordyceps fumosorosea ARSEF 2679]	Metabolism;Metabolism;Metabolism	Global and overview maps;Amino acid metabolism;Metabolism of other amino acids	ko01100//Metabolic pathways;ko00330//Arginine and proline metabolism;ko00410//beta-Alanine metabolism	K13366;K13366;K13366	-	GO:0000166//nucleotide binding;GO:0003674//molecular_function;GO:0003824//catalytic activity;GO:0005488//binding;GO:0016491//oxidoreductase activity;GO:0016645//oxidoreductase activity, acting on the CH-NH group of donors;GO:0016647//oxidoreductase activity, acting on the CH-NH group of donors, oxygen as acceptor;GO:0036094//small molecule binding;GO:0043167//ion binding;GO:0043168//anion binding…	GO:0006576//cellular biogenic amine metabolic process;GO:0006595//polyamine metabolic process;GO:0006598//polyamine catabolic process;GO:0006807//nitrogen compound metabolic process;GO:0008150//biological_process;GO:0008152//metabolic process;GO:0008215//spermine metabolic process;GO:0009056//catabolic process;GO:0009308//amine metabolic process;GO:0009310//amine catabolic process;GO:0009987//cel…
FUN_008693	770	1053	1551	86	232	167	53.299	77.048	101.023	6.982	16.188	12.142	77.1233	11.7707	-2.71197	1.35e-16	1.33e-14	mfs1	XP_018707439.1 General substrate transporter [Cordyceps fumosorosea ARSEF 2679]	-	-	-	-	GO:0005575//cellular_component;GO:0005887//integral component of plasma membrane;GO:0016020//membrane;GO:0016021//integral component of membrane;GO:0031224//intrinsic component of membrane	GO:0003674//molecular_function;GO:0005215//transporter activity;GO:0008028//monocarboxylic acid transmembrane transporter activity;GO:0015098//molybdate ion transmembrane transporter activity;GO:0015114//phosphate ion transmembrane transporter activity;GO:0015295//solute:proton symporter activity;GO:0015486//glycoside-pentoside-hexuronide:cation symporter activity;GO:0022857//transmembrane transp…	GO:0006810//transport;GO:0006812//cation transport;GO:0006817//phosphate ion transport;GO:0006855//xenobiotic transmembrane transport;GO:0008150//biological_process;GO:0008643//carbohydrate transport;GO:0015689//molybdate ion transport;GO:0015718//monocarboxylic acid transport;GO:0042908//xenobiotic transport;GO:0051179//localization;GO:0051234//establishment of localization;GO:0055085//transmemb…
FUN_002294	2939	2325	1954	609	765	707	421.163	310.987	252.155	107.891	113.95	110.03	328.102	110.624	-1.56848	1.65e-16	1.62e-14	--	XP_018708047.1 Transcription factor [Cordyceps fumosorosea ARSEF 2679]	-	-	-	-	-	GO:0003677//DNA binding;GO:0008270//zinc ion binding	GO:0006351//transcription, DNA-templated
FUN_009127	282	185	251	12	37	25	62.919	38.52	50.407	2.559	7.839	5.663	50.6153	5.35367	-3.24098	1.88e-16	1.83e-14	ABP140	XP_018705278.1 actin binding protein [Cordyceps fumosorosea ARSEF 2679]	-	-	-	-	GO:0005575//cellular_component;GO:0005622//intracellular anatomical structure;GO:0005737//cytoplasm;GO:0005856//cytoskeleton;GO:0005884//actin filament;GO:0005937//mating projection;GO:0005938//cell cortex;GO:0015629//actin cytoskeleton;GO:0030427//site of polarized growth;GO:0030479//actin cortical patch;GO:0030863//cortical cytoskeleton;GO:0030864//cortical actin cytoskeleton;GO:0032432//actin …	GO:0000179//rRNA (adenine-N6,N6-)-dimethyltransferase activity;GO:0003674//molecular_function;GO:0003779//actin binding;GO:0003824//catalytic activity;GO:0003924//GTPase activity;GO:0005488//binding;GO:0005515//protein binding;GO:0005525//GTP binding;GO:0008092//cytoskeletal protein binding;GO:0008168//methyltransferase activity;GO:0008171//O-methyltransferase activity;GO:0008173//RNA methyltrans…	GO:0000154//rRNA modification;GO:0001510//RNA methylation;GO:0002946//tRNA C5-cytosine methylation;GO:0006139//nucleobase-containing compound metabolic process;GO:0006396//RNA processing;GO:0006399//tRNA metabolic process;GO:0006400//tRNA modification;GO:0006412//translation;GO:0006725//cellular aromatic compound metabolic process;GO:0006807//nitrogen compound metabolic process;GO:0006996//organe…
FUN_006279	126	145	218	1	13	8	35.617	38.25	55.466	0.27	3.49	2.296	43.111	2.01867	-4.41658	3.36e-16	3.23e-14	--	XP_018701170.1 hypothetical protein ISF_08081 [Cordyceps fumosorosea ARSEF 2679]	-	-	-	-	-	-	-
FUN_009278	740	1344	1321	228	267	255	46.145	78.212	74.145	13.587	15.811	16.133	66.1673	15.177	-2.12423	3.54e-16	3.37e-14	vib-1	XP_018705127.1 acid phosphatase phoG-Penicillium chrysogenum [Cordyceps fumosorosea ARSEF 2679]	-	-	-	-	GO:0000228//nuclear chromosome;GO:0005575//cellular_component;GO:0005622//intracellular anatomical structure;GO:0005634//nucleus;GO:0005694//chromosome;GO:0005737//cytoplasm;GO:0031974//membrane-enclosed lumen;GO:0031981//nuclear lumen;GO:0043226//organelle;GO:0043227//membrane-bounded organelle;GO:0043228//non-membrane-bounded organelle;GO:0043229//intracellular organelle;GO:0043231//intracellul…	GO:0003674//molecular_function;GO:0003676//nucleic acid binding;GO:0003677//DNA binding;GO:0003700//DNA-binding transcription factor activity;GO:0005488//binding;GO:0097159//organic cyclic compound binding;GO:0140110//transcription regulator activity;GO:1901363//heterocyclic compound binding	GO:0006139//nucleobase-containing compound metabolic process;GO:0006351//transcription, DNA-templated;GO:0006355//regulation of transcription, DNA-templated;GO:0006357//regulation of transcription by RNA polymerase II;GO:0006725//cellular aromatic compound metabolic process;GO:0006807//nitrogen compound metabolic process;GO:0008150//biological_process;GO:0008152//metabolic process;GO:0009058//bio…
FUN_006103	655	1080	1071	201	235	172	59.871	89.631	150.272	24.281	22.505	52.876	99.9247	33.2207	-1.58876	4.01e-16	3.8e-14	MEP3	XP_018708200.1 ammonium transporter MEP1 [Cordyceps fumosorosea ARSEF 2679]	-	-	-	-	GO:0005575//cellular_component;GO:0005886//plasma membrane;GO:0005887//integral component of plasma membrane;GO:0016020//membrane;GO:0016021//integral component of membrane;GO:0031224//intrinsic component of membrane;GO:0031226//intrinsic component of plasma membrane;GO:0071944//cell periphery	GO:0003674//molecular_function;GO:0005215//transporter activity;GO:0005275//amine transmembrane transporter activity;GO:0008324//cation transmembrane transporter activity;GO:0008519//ammonium transmembrane transporter activity;GO:0015075//ion transmembrane transporter activity;GO:0015101//organic cation transmembrane transporter activity;GO:0015200//methylammonium transmembrane transporter activi…	GO:0006810//transport;GO:0006811//ion transport;GO:0006812//cation transport;GO:0008150//biological_process;GO:0015695//organic cation transport;GO:0015696//ammonium transport;GO:0015837//amine transport;GO:0015843//methylammonium transport;GO:0019755//one-carbon compound transport;GO:0034220//ion transmembrane transport;GO:0051179//localization;GO:0051234//establishment of localization;GO:005508…
FUN_005854	164	523	353	2	0	0	34.992	104.5	68.038	0.339	0	0	69.1767	0.113	-9.25782	6.28e-16	5.88e-14	ALTA7	TQV96943.1 minor allergen Alt a 7 [Cordyceps javanica]	Metabolism;Metabolism;Metabolism	Global and overview maps;Global and overview maps;Metabolism of cofactors and vitamins	ko01100//Metabolic pathways;ko01110//Biosynthesis of secondary metabolites;ko00130//Ubiquinone and other terpenoid-quinone biosynthesis	K03809;K03809;K03809	GO:0000785//chromatin;GO:0000792//heterochromatin;GO:0005575//cellular_component;GO:0005622//intracellular anatomical structure;GO:0005694//chromosome;GO:0005737//cytoplasm;GO:0005886//plasma membrane;GO:0016020//membrane;GO:0031934//mating-type region heterochromatin;GO:0043226//organelle;GO:0043228//non-membrane-bounded organelle;GO:0043229//intracellular organelle;GO:0043232//intracellular non…	GO:0000166//nucleotide binding;GO:0003674//molecular_function;GO:0003824//catalytic activity;GO:0003955//NAD(P)H dehydrogenase (quinone) activity;GO:0005488//binding;GO:0009055//electron transfer activity;GO:0010181//FMN binding;GO:0016491//oxidoreductase activity;GO:0016651//oxidoreductase activity, acting on NAD(P)H;GO:0016655//oxidoreductase activity, acting on NAD(P)H, quinone or similar comp…	GO:0006325//chromatin organization;GO:0006355//regulation of transcription, DNA-templated;GO:0006996//organelle organization;GO:0008150//biological_process;GO:0008152//metabolic process;GO:0009889//regulation of biosynthetic process;GO:0009890//negative regulation of biosynthetic process;GO:0009892//negative regulation of metabolic process;GO:0009987//cellular process;GO:0010468//regulation of ge…
FUN_001462	191	633	452	0	0	1	16.198	50.098	34.504	0	0	0.086	33.6	0.0286667	-10.1949	6.38e-16	5.92e-14	--	XP_018706648.1 hypothetical protein ISF_02335 [Cordyceps fumosorosea ARSEF 2679]	-	-	-	-	-	-	-
MSTRG.25	107	102	250	0	4	5	34.084	30.321	71.679	0	1.21	1.617	45.3613	0.942333	-5.58908	6.61e-16	6.08e-14	--	DNA polymerase zeta catalytic subunit [Aspergillus terreus]	-	-	-	-	-	-	-
FUN_006740	1344	1588	1756	155	388	383	206.754	221.39	242.449	21.778	57.766	59.216	223.531	46.2533	-2.27285	8.59e-16	7.84e-14	TRI1	XP_018701479.1 trichothecene C-8 hydroxylase [Cordyceps fumosorosea ARSEF 2679]	-	-	-	-	-	GO:0005506//iron ion binding;GO:0016705//oxidoreductase activity, acting on paired donors, with incorporation or reduction of molecular oxygen;GO:0020037//heme binding	-
FUN_002495	299	545	534	65	69	97	25.15	42.78	173.399	15.612	5.511	8.284	80.443	9.80233	-3.03677	9.4e-16	8.5e-14	DAL81	XP_018704495.1 nitrogen regulatory protein OTam [Cordyceps fumosorosea ARSEF 2679]	-	-	-	-	GO:0005575//cellular_component;GO:0005622//intracellular anatomical structure;GO:0005634//nucleus;GO:0043226//organelle;GO:0043227//membrane-bounded organelle;GO:0043229//intracellular organelle;GO:0043231//intracellular membrane-bounded organelle	GO:0000981//DNA-binding transcription factor activity, RNA polymerase II-specific;GO:0003674//molecular_function;GO:0003676//nucleic acid binding;GO:0003677//DNA binding;GO:0003700//DNA-binding transcription factor activity;GO:0003712//transcription coregulator activity;GO:0003713//transcription coactivator activity;GO:0005488//binding;GO:0008270//zinc ion binding;GO:0043167//ion binding;GO:00431…	GO:0001079//nitrogen catabolite regulation of transcription from RNA polymerase II promoter;GO:0001080//nitrogen catabolite activation of transcription from RNA polymerase II promoter;GO:0001505//regulation of neurotransmitter levels;GO:0006139//nucleobase-containing compound metabolic process;GO:0006351//transcription, DNA-templated;GO:0006352//DNA-templated transcription, initiation;GO:0006355/…
FUN_007772	61	61	67	225	269	255	8.41	7.855	8.788	27.176	31.119	31.058	8.351	29.7843	1.83453	1.4e-15	1.25e-13	SPBPB10D8.01	XP_018701533.1 Major facilitator superfamily domain, general substrate transporter [Cordyceps fumosorosea ARSEF 2679]	-	-	-	-	GO:0005887//integral component of plasma membrane	GO:0022857//transmembrane transporter activity;GO:0042910//xenobiotic transmembrane transporter activity	GO:0006855//xenobiotic transmembrane transport;GO:0042908//xenobiotic transport;GO:0055085//transmembrane transport
FUN_002883	649	960	884	52	134	178	58.924	81.311	72.243	4.512	11.553	16.408	70.826	10.8243	-2.71	1.44e-15	1.28e-13	--	XP_018704657.1 hypothetical protein ISF_04717 [Cordyceps fumosorosea ARSEF 2679]	-	-	-	-	-	-	-
FUN_008422	587	752	1080	22	117	94	67.603	73.317	95.229	2.677	17.207	16.5	78.7163	12.128	-2.69832	1.58e-15	1.39e-13	adhA	XP_018707173.1 Alcohol dehydrogenase superfamily, zinc-type [Cordyceps fumosorosea ARSEF 2679]	Metabolism;Metabolism;Metabolism;Metabolism;Metabolism;Metabolism;Metabolism	Global and overview maps;Global and overview maps;Carbohydrate metabolism;Carbohydrate metabolism;Lipid metabolism;Carbohydrate metabolism;Carbohydrate metabolism	ko01100//Metabolic pathways;ko01110//Biosynthesis of secondary metabolites;ko00620//Pyruvate metabolism;ko00010//Glycolysis / Gluconeogenesis;ko00561//Glycerolipid metabolism;ko00040//Pentose and glucuronate interconversions;ko00053//Ascorbate and aldarate metabolism	K00002;K00002;K00002;K00002;K00002;K00002;K00002	-	GO:0004024//alcohol dehydrogenase activity, zinc-dependent;GO:0008270//zinc ion binding;GO:0008743//L-threonine 3-dehydrogenase activity;GO:0016491//oxidoreductase activity;GO:0016655//oxidoreductase activity, acting on NAD(P)H, quinone or similar compound as acceptor;GO:0018467//formaldehyde dehydrogenase activity;GO:0050607//mycothiol-dependent formaldehyde dehydrogenase activity;GO:0051287//NA…	GO:0006113//fermentation;GO:0006567//threonine catabolic process;GO:0008152//metabolic process;GO:0009404//toxin metabolic process;GO:0010127//mycothiol-dependent detoxification;GO:0019439//aromatic compound catabolic process;GO:0030494//bacteriochlorophyll biosynthetic process;GO:0046292//formaldehyde metabolic process
MSTRG.17002	88	136	216	1	6	0	18.021	25.991	39.815	0.196	1.167	0	27.9423	0.454333	-5.94256	1.67e-15	1.46e-13	--	Pc20g12910 [Penicillium rubens Wisconsin 54-1255]	-	-	-	-	-	-	-
FUN_001585	117	227	382	8	23	13	32.063	58.053	94.226	2.095	5.985	3.617	61.4473	3.899	-3.97817	1.91e-15	1.65e-13	lxr4	XP_018706524.1 NAD(P)-binding domain protein [Cordyceps fumosorosea ARSEF 2679]	-	-	-	-	-	GO:0003674//molecular_function;GO:0003824//catalytic activity;GO:0004316//3-oxoacyl-[acyl-carrier-protein] reductase (NADPH) activity;GO:0004757//sepiapterin reductase activity;GO:0008667//2,3-dihydro-2,3-dihydroxybenzoate dehydrogenase activity;GO:0008678//2-deoxy-D-gluconate 3-dehydrogenase activity;GO:0016491//oxidoreductase activity;GO:0051287//NAD binding	GO:0000272//polysaccharide catabolic process;GO:0005975//carbohydrate metabolic process;GO:0005996//monosaccharide metabolic process;GO:0006012//galactose metabolic process;GO:0006633//fatty acid biosynthetic process;GO:0006729//tetrahydrobiopterin biosynthetic process;GO:0008150//biological_process;GO:0008152//metabolic process;GO:0019318//hexose metabolic process;GO:0044238//primary metabolic p…
FUN_004553	96	146	140	0	1	7	16.948	23.581	22.451	0	0.169	0.935	20.9933	0.368	-5.83408	1.99e-15	1.71e-13	fur4	XP_018706132.1 uracil permease [Cordyceps fumosorosea ARSEF 2679]	-	-	-	-	GO:0016020//membrane	GO:0022857//transmembrane transporter activity	GO:0055085//transmembrane transport
FUN_001806	231	535	612	15	52	53	17.484	37.789	41.694	1.085	3.738	4.073	32.3223	2.96533	-3.44627	2.15e-15	1.83e-13	isp4	XP_018699304.1 Tetrapeptide transporter, OPT1/isp4 [Cordyceps fumosorosea ARSEF 2679]	-	-	-	-	-	-	GO:0055085//transmembrane transport
FUN_002523	66	254	196	0	4	1	21.231	76.25	56.75	0	1.222	0.327	51.4103	0.516333	-6.63761	2.75e-15	2.31e-13	--	XP_018704519.1 Concanavalin A-like lectin/glucanase, subgroup [Cordyceps fumosorosea ARSEF 2679]	-	-	-	-	-	GO:0004553//hydrolase activity, hydrolyzing O-glycosyl compounds	GO:0005975//carbohydrate metabolic process
FUN_007075	0	0	0	115	144	195	0	0	0	18.043	22.373	32.375	0.001	24.2637	14.5665	2.76e-15	2.31e-13	lcsP	XP_018703029.1 branched-chain-amino-acid aminotransferase 5 [Cordyceps fumosorosea ARSEF 2679]	Metabolism;Metabolism;Metabolism;Metabolism;Metabolism;Metabolism;Metabolism;Metabolism	Global and overview maps;Global and overview maps;Global and overview maps;Amino acid metabolism;Amino acid metabolism;Global and overview maps;Metabolism of cofactors and vitamins;Amino acid metabolism	ko01100//Metabolic pathways;ko01110//Biosynthesis of secondary metabolites;ko01230//Biosynthesis of amino acids;ko00270//Cysteine and methionine metabolism;ko00280//Valine, leucine and isoleucine degradation;ko01210//2-Oxocarboxylic acid metabolism;ko00770//Pantothenate and CoA biosynthesis;ko00290//Valine, leucine and isoleucine biosynthesis	K00826;K00826;K00826;K00826;K00826;K00826;K00826;K00826	-	GO:0003824//catalytic activity;GO:0004084//branched-chain-amino-acid transaminase activity;GO:0047810//D-alanine:2-oxoglutarate aminotransferase activity	GO:0009082//branched-chain amino acid biosynthetic process;GO:0019480//L-alanine oxidation to pyruvate via D-alanine
FUN_008985	611	577	946	135	114	172	67.222	59.242	93.681	14.194	11.91	26.934	73.3817	17.6793	-2.05336	3.93e-15	3.27e-13	--	XP_018699848.1 hypothetical protein ISF_09380 [Cordyceps fumosorosea ARSEF 2679]	-	-	-	-	-	-	-
FUN_002247	152	238	222	20	31	34	37.815	55.256	49.265	4.755	7.324	8.588	47.4453	6.889	-2.7839	4.39e-15	3.6e-13	yakc	XP_018705640.1 aldo/keto reductase [Cordyceps fumosorosea ARSEF 2679]	-	-	-	-	-	GO:0047834//D-threo-aldose 1-dehydrogenase activity	-
FUN_004428	454	621	728	136	132	96	59.283	75.964	85.19	17.005	16.349	13.054	73.479	15.4693	-2.24792	4.41e-15	3.6e-13	af510	XP_018706059.1 cytochrome P450 oxidoreductase OrdA-like protein [Cordyceps fumosorosea ARSEF 2679]	-	-	-	-	GO:0005575//cellular_component;GO:0005622//intracellular anatomical structure;GO:0005737//cytoplasm;GO:0005783//endoplasmic reticulum;GO:0005789//endoplasmic reticulum membrane;GO:0012505//endomembrane system;GO:0016020//membrane;GO:0016021//integral component of membrane;GO:0031090//organelle membrane;GO:0031224//intrinsic component of membrane;GO:0031984//organelle subcompartment;GO:0042175//nu…	GO:0003674//molecular_function;GO:0003824//catalytic activity;GO:0004497//monooxygenase activity;GO:0005488//binding;GO:0005506//iron ion binding;GO:0008395//steroid hydroxylase activity;GO:0016491//oxidoreductase activity;GO:0016705//oxidoreductase activity, acting on paired donors, with incorporation or reduction of molecular oxygen;GO:0016712//oxidoreductase activity, acting on paired donors, …	GO:0001676//long-chain fatty acid metabolic process;GO:0006082//organic acid metabolic process;GO:0006629//lipid metabolic process;GO:0006631//fatty acid metabolic process;GO:0006690//icosanoid metabolic process;GO:0006720//isoprenoid metabolic process;GO:0006721//terpenoid metabolic process;GO:0008150//biological_process;GO:0008152//metabolic process;GO:0008299//isoprenoid biosynthetic process;G…
FUN_006640	729	1196	879	86	167	235	62.164	92.01	67.068	11.998	19.078	22.694	73.7473	17.9233	-2.04075	4.58e-15	3.72e-13	--	XP_018701368.1 hypothetical protein ISF_07749 [Cordyceps fumosorosea ARSEF 2679]	-	-	-	-	-	-	-
FUN_000445	575	750	810	127	145	221	48.027	58.461	60.897	10.137	11.501	18.741	55.795	13.4597	-2.05149	4.93e-15	3.97e-13	YOL075C	XP_018702240.1 ABC efflux transporter [Cordyceps fumosorosea ARSEF 2679]	-	-	-	-	GO:0000322//storage vacuole;GO:0000323//lytic vacuole;GO:0000324//fungal-type vacuole;GO:0000329//fungal-type vacuole membrane;GO:0005575//cellular_component;GO:0005622//intracellular anatomical structure;GO:0005737//cytoplasm;GO:0005773//vacuole;GO:0005774//vacuolar membrane;GO:0005887//integral component of plasma membrane;GO:0009380//excinuclease repair complex;GO:0009898//cytoplasmic side of …	GO:0000166//nucleotide binding;GO:0000309//nicotinamide-nucleotide adenylyltransferase activity;GO:0003674//molecular_function;GO:0003677//DNA binding;GO:0003678//DNA helicase activity;GO:0003688//DNA replication origin binding;GO:0003697//single-stranded DNA binding;GO:0003723//RNA binding;GO:0003724//RNA helicase activity;GO:0003824//catalytic activity;GO:0003924//GTPase activity;GO:0004020//ad…	GO:0000910//cytokinesis;GO:0001887//selenium compound metabolic process;GO:0002949//tRNA threonylcarbamoyladenosine modification;GO:0006139//nucleobase-containing compound metabolic process;GO:0006260//DNA replication;GO:0006270//DNA replication initiation;GO:0006275//regulation of DNA replication;GO:0006281//DNA repair;GO:0006289//nucleotide-excision repair;GO:0006310//DNA recombination;GO:00064…
FUN_002966	301	202	222	1432	856	1010	18.692	11.02	13.236	82.866	50.26	62.611	14.316	65.2457	2.18825	5.91e-15	4.73e-13	--	-	-	-	-	-	-	-	-
FUN_009371	98	225	203	0	0	0	7.849	16.749	14.575	0	0	0	13.0577	0.001	-13.6726	6.44e-15	5.1e-13	--	XP_018702531.1 Regulator of G protein signaling superfamily [Cordyceps fumosorosea ARSEF 2679]	-	-	-	-	-	-	-
FUN_009869	502	754	1006	87	185	124	47.556	69.657	88.2	10.228	21.39	16.738	68.471	16.1187	-2.08676	6.61e-15	5.2e-13	YSL5	XP_018699611.1 oligopeptide transporter [Cordyceps fumosorosea ARSEF 2679]	-	-	-	-	GO:0016020//membrane	-	GO:0006857//oligopeptide transport;GO:0055085//transmembrane transport
FUN_009088	338	594	523	85	103	119	43.585	71.48	60.703	10.474	12.613	15.579	58.5893	12.8887	-2.18454	8.97e-15	7e-13	OPT2	XP_018705318.1 OPT peptide transporter Mtd1 [Cordyceps fumosorosea ARSEF 2679]	-	-	-	-	-	-	GO:0055085//transmembrane transport
FUN_008976	3419	5962	5792	587	1309	1264	228.585	381.16	357.237	37.528	92.607	87.324	322.327	72.4863	-2.15275	1.01e-14	7.82e-13	atp1a1	XP_018699496.1 ATPase, P-type, transmembrane domain protein [Cordyceps fumosorosea ARSEF 2679]	-	-	-	-	GO:0031004//potassium ion-transporting ATPase complex	GO:0005375//copper ion transmembrane transporter activity;GO:0005388//P-type calcium transporter activity;GO:0008556//P-type potassium transmembrane transporter activity;GO:0015434//ABC-type cadmium transporter activity;GO:0015444//P-type magnesium transporter activity;GO:0016787//hydrolase activity;GO:0042625//ATPase-coupled ion transmembrane transporter activity;GO:0046873//metal ion transmembr…	GO:0006545//glycine biosynthetic process;GO:0006564//L-serine biosynthetic process;GO:0006813//potassium ion transport;GO:0006816//calcium ion transport;GO:0006825//copper ion transport;GO:0008152//metabolic process;GO:0015691//cadmium ion transport;GO:0015693//magnesium ion transport;GO:0030001//metal ion transport
FUN_002734	344	427	567	80	115	94	19.985	26.435	30.528	4.71	6.615	6.047	25.6493	5.79067	-2.14712	1.14e-14	8.78e-13	SPAC694.02	XP_018704988.1 DEAD-like helicase [Cordyceps fumosorosea ARSEF 2679]	-	-	-	-	GO:0005575//cellular_component;GO:0005622//intracellular anatomical structure;GO:0005634//nucleus;GO:0005694//chromosome;GO:0005737//cytoplasm;GO:0005829//cytosol;GO:0005856//cytoskeleton;GO:0043226//organelle;GO:0043227//membrane-bounded organelle;GO:0043228//non-membrane-bounded organelle;GO:0043229//intracellular organelle;GO:0043231//intracellular membrane-bounded organelle;GO:0043232//intrac…	GO:0000166//nucleotide binding;GO:0003674//molecular_function;GO:0003676//nucleic acid binding;GO:0003677//DNA binding;GO:0003678//DNA helicase activity;GO:0003690//double-stranded DNA binding;GO:0003723//RNA binding;GO:0003725//double-stranded RNA binding;GO:0003727//single-stranded RNA binding;GO:0003824//catalytic activity;GO:0003916//DNA topoisomerase activity;GO:0003917//DNA topoisomerase ty…	GO:0000724//double-strand break repair via homologous recombination;GO:0000725//recombinational repair;GO:0001817//regulation of cytokine production;GO:0001819//positive regulation of cytokine production;GO:0002252//immune effector process;GO:0002376//immune system process;GO:0002682//regulation of immune system process;GO:0002684//positive regulation of immune system process;GO:0002697//regulati…
FUN_007440	433	382	330	1337	1102	1121	46.126	37.975	31.642	136.107	111.478	121.241	38.581	122.942	1.67202	1.17e-14	8.93e-13	hsp98	XP_018702768.1 heat shock protein HSP98 [Cordyceps fumosorosea ARSEF 2679]	Organismal Systems	Aging	ko04213//Longevity regulating pathway - multiple species	K03695	GO:0005575//cellular_component;GO:0005622//intracellular anatomical structure;GO:0005634//nucleus;GO:0005737//cytoplasm;GO:0005829//cytosol;GO:0009360//DNA polymerase III complex;GO:0009368//endopeptidase Clp complex;GO:0009379//Holliday junction helicase complex;GO:0031974//membrane-enclosed lumen;GO:0031981//nuclear lumen;GO:0032991//protein-containing complex;GO:0033104//type VI protein secret…	GO:0000166//nucleotide binding;GO:0003674//molecular_function;GO:0003677//DNA binding;GO:0003723//RNA binding;GO:0003724//RNA helicase activity;GO:0003824//catalytic activity;GO:0003887//DNA-directed DNA polymerase activity;GO:0003924//GTPase activity;GO:0004176//ATP-dependent peptidase activity;GO:0004252//serine-type endopeptidase activity;GO:0004385//guanylate kinase activity;GO:0005488//bindi…	GO:0000302//response to reactive oxygen species;GO:0001306//age-dependent response to oxidative stress;GO:0001315//age-dependent response to reactive oxygen species;GO:0002949//tRNA threonylcarbamoyladenosine modification;GO:0005975//carbohydrate metabolic process;GO:0005984//disaccharide metabolic process;GO:0005991//trehalose metabolic process;GO:0006260//DNA replication;GO:0006281//DNA repair;…
FUN_003453	248	250	357	18	48	50	35.301	33.21	45.74	2.449	6.488	7.226	38.0837	5.38767	-2.82144	1.19e-14	9.02e-13	--	XP_018700571.1 hypothetical protein ISF_08642 [Cordyceps fumosorosea ARSEF 2679]	-	-	-	-	GO:0016593//Cdc73/Paf1 complex;GO:0019031//viral envelope	GO:0003700//DNA-binding transcription factor activity;GO:0018492//carbon-monoxide dehydrogenase (acceptor) activity;GO:0043884//CO-methylating acetyl-CoA synthase activity	GO:0006085//acetyl-CoA biosynthetic process;GO:0006355//regulation of transcription, DNA-templated;GO:0006368//transcription elongation from RNA polymerase II promoter;GO:0016570//histone modification
FUN_006994	0	0	0	127	157	103	0	0	0	10.1	12.405	8.661	0.001	10.3887	13.3427	1.56e-14	1.17e-12	cyp51A	XP_006668831.1 14-alpha sterol demethylase Cyp51A [Cordyceps militaris CM01]	Metabolism;Metabolism;Metabolism	Global and overview maps;Global and overview maps;Lipid metabolism	ko01100//Metabolic pathways;ko01110//Biosynthesis of secondary metabolites;ko00100//Steroid biosynthesis	K05917;K05917;K05917	-	GO:0004812//aminoacyl-tRNA ligase activity;GO:0005506//iron ion binding;GO:0016705//oxidoreductase activity, acting on paired donors, with incorporation or reduction of molecular oxygen;GO:0020037//heme binding	GO:0006418//tRNA aminoacylation for protein translation
FUN_003275	2109	1474	1292	12887	6955	6016	558.345	364.171	307.879	3260.39	1748.54	1617.05	410.132	2208.66	2.42901	1.62e-14	1.21e-12	adh-1	XP_018700692.1 alcohol dehydrogenase 1 [Cordyceps fumosorosea ARSEF 2679]	Metabolism;Metabolism;Metabolism;Metabolism;Metabolism;Metabolism	Global and overview maps;Global and overview maps;Carbohydrate metabolism;Carbohydrate metabolism;Amino acid metabolism;Lipid metabolism	ko01100//Metabolic pathways;ko01110//Biosynthesis of secondary metabolites;ko00620//Pyruvate metabolism;ko00010//Glycolysis / Gluconeogenesis;ko00350//Tyrosine metabolism;ko00071//Fatty acid degradation	K13953;K13953;K13953;K13953;K13953;K13953	GO:0005575//cellular_component;GO:0005622//intracellular anatomical structure;GO:0005737//cytoplasm	GO:0003674//molecular_function;GO:0003824//catalytic activity;GO:0004022//alcohol dehydrogenase (NAD+) activity;GO:0004024//alcohol dehydrogenase activity, zinc-dependent;GO:0004764//shikimate 3-dehydrogenase (NADP+) activity;GO:0005488//binding;GO:0008270//zinc ion binding;GO:0008743//L-threonine 3-dehydrogenase activity;GO:0016491//oxidoreductase activity;GO:0016614//oxidoreductase activity, ac…	GO:0005975//carbohydrate metabolic process;GO:0005996//monosaccharide metabolic process;GO:0006006//glucose metabolic process;GO:0006066//alcohol metabolic process;GO:0006067//ethanol metabolic process;GO:0006082//organic acid metabolic process;GO:0006090//pyruvate metabolic process;GO:0006091//generation of precursor metabolites and energy;GO:0006113//fermentation;GO:0006115//ethanol biosyntheti…
FUN_000470	71	207	173	0	5	0	35.081	27.015	21.777	0	0.664	0	27.9577	0.221333	-6.98088	1.67e-14	1.24e-12	--	XP_018702216.1 hypothetical protein ISF_06967 [Cordyceps fumosorosea ARSEF 2679]	-	-	-	-	-	GO:0016491//oxidoreductase activity	GO:0006520//cellular amino acid metabolic process
FUN_001990	423	485	435	1134	1146	1055	53.036	45.848	39.662	126.764	110.237	186.11	46.182	141.037	1.61067	2.21e-14	1.63e-12	--	XP_018705388.1 hypothetical protein ISF_03575 [Cordyceps fumosorosea ARSEF 2679]	-	-	-	-	-	-	-
FUN_007138	530	2202	1202	8	37	28	82.278	277.67	166.579	1.813	7.129	7.233	175.509	5.39167	-5.02467	2.27e-14	1.66e-12	--	XP_018703093.1 hypothetical protein ISF_05991 [Cordyceps fumosorosea ARSEF 2679]	-	-	-	-	GO:0005634//nucleus;GO:0005730//nucleolus;GO:0016020//membrane;GO:0032040//small-subunit processome	GO:0003677//DNA binding;GO:0008134//transcription factor binding;GO:0019903//protein phosphatase binding;GO:0046873//metal ion transmembrane transporter activity	GO:0006270//DNA replication initiation;GO:0006338//chromatin remodeling;GO:0006355//regulation of transcription, DNA-templated;GO:0030001//metal ion transport;GO:0043486//histone exchange;GO:0043666//regulation of phosphoprotein phosphatase activity;GO:0055085//transmembrane transport
FUN_008421	3507	6609	3701	797	1046	1352	235.173	396.635	231.15	55.875	82.713	94.189	287.653	77.5923	-1.89034	2.6e-14	1.89e-12	--	XP_018707172.1 hypothetical protein ISF_01842 [Cordyceps fumosorosea ARSEF 2679]	-	-	-	-	-	-	-
FUN_002991	0	0	0	108	108	149	0	0	0	18.516	18.364	27.058	0.001	21.3127	14.3794	2.7e-14	1.94e-12	--	XP_018704556.1 Phospholipase/carboxylesterase [Cordyceps fumosorosea ARSEF 2679]	-	-	-	-	-	GO:0004806//triglyceride lipase activity;GO:0008236//serine-type peptidase activity;GO:0016787//hydrolase activity	GO:0006508//proteolysis;GO:0016042//lipid catabolic process
FUN_009291	82	127	165	5	6	11	32.365	12.777	18.906	0.515	0.614	1.738	21.3493	0.955667	-4.48154	2.77e-14	1.98e-12	--	KAE8326967.1 hypothetical protein BDV39DRAFT_205381 [Aspergillus sergii]	-	-	-	-	-	-	-
FUN_003821	510	552	620	2761	2104	1523	141.486	140.098	156.355	782.465	651.212	467.772	145.98	633.816	2.1183	3.42e-14	2.43e-12	ERG25	XP_018703629.1 C-4 methylsterol oxidase, variant [Cordyceps fumosorosea ARSEF 2679]	Metabolism;Metabolism;Metabolism	Global and overview maps;Global and overview maps;Lipid metabolism	ko01100//Metabolic pathways;ko01110//Biosynthesis of secondary metabolites;ko00100//Steroid biosynthesis	K07750;K07750;K07750	GO:0005575//cellular_component;GO:0005622//intracellular anatomical structure;GO:0005737//cytoplasm;GO:0005783//endoplasmic reticulum;GO:0005789//endoplasmic reticulum membrane;GO:0005886//plasma membrane;GO:0009507//chloroplast;GO:0009526//plastid envelope;GO:0009536//plastid;GO:0009941//chloroplast envelope;GO:0012505//endomembrane system;GO:0016020//membrane;GO:0016021//integral component of m…	GO:0000254//C-4 methylsterol oxidase activity;GO:0003674//molecular_function;GO:0003824//catalytic activity;GO:0004497//monooxygenase activity;GO:0005488//binding;GO:0005506//iron ion binding;GO:0016491//oxidoreductase activity;GO:0016705//oxidoreductase activity, acting on paired donors, with incorporation or reduction of molecular oxygen;GO:0016709//oxidoreductase activity, acting on paired don…	GO:0000003//reproduction;GO:0003006//developmental process involved in reproduction;GO:0006066//alcohol metabolic process;GO:0006082//organic acid metabolic process;GO:0006629//lipid metabolic process;GO:0006631//fatty acid metabolic process;GO:0006694//steroid biosynthetic process;GO:0006695//cholesterol biosynthetic process;GO:0006696//ergosterol biosynthetic process;GO:0007275//multicellular o…
FUN_007778	383	935	558	87	70	122	109.849	241.565	139.642	25.271	19.93	38.977	163.685	28.0593	-2.54437	3.82e-14	2.7e-12	--	XP_018701527.1 hypothetical protein ISF_07614 [Cordyceps fumosorosea ARSEF 2679]	-	-	-	-	GO:0010007//magnesium chelatase complex	GO:0016851//magnesium chelatase activity;GO:0016887//ATP hydrolysis activity	GO:0015995//chlorophyll biosynthetic process
FUN_002515	144	130	176	14	12	23	34.174	33.776	48.697	4.778	2.538	9.959	38.8823	5.75833	-2.75539	4.43e-14	3.11e-12	sirJ	XP_003842425.1 similar to membrane dipeptidase GliJ [Leptosphaeria maculans JN3]	-	-	-	-	-	GO:0003674//molecular_function;GO:0003824//catalytic activity;GO:0005488//binding;GO:0008233//peptidase activity;GO:0008237//metallopeptidase activity;GO:0008238//exopeptidase activity;GO:0016787//hydrolase activity;GO:0016805//dipeptidase activity;GO:0043167//ion binding;GO:0043169//cation binding;GO:0046872//metal ion binding;GO:0070573//metallodipeptidase activity;GO:0140096//catalytic activit…	GO:0006508//proteolysis;GO:0006807//nitrogen compound metabolic process;GO:0008150//biological_process;GO:0008152//metabolic process;GO:0019538//protein metabolic process;GO:0043170//macromolecule metabolic process;GO:0044238//primary metabolic process;GO:0071704//organic substance metabolic process;GO:1901564//organonitrogen compound metabolic process
FUN_006275	222	240	426	39	49	50	23.047	58.622	39.807	3.869	4.831	5.27	40.492	4.65667	-3.12027	6.54e-14	4.55e-12	SPCC550.07	XP_018701179.1 Amidase [Cordyceps fumosorosea ARSEF 2679]	Metabolism;Metabolism;Metabolism;Metabolism	Global and overview maps;Amino acid metabolism;Amino acid metabolism;Amino acid metabolism	ko01100//Metabolic pathways;ko00330//Arginine and proline metabolism;ko00380//Tryptophan metabolism;ko00360//Phenylalanine metabolism	K01426;K01426;K01426;K01426	GO:0030956//glutamyl-tRNA(Gln) amidotransferase complex	GO:0004039//allophanate hydrolase activity;GO:0016811//hydrolase activity, acting on carbon-nitrogen (but not peptide) bonds, in linear amides;GO:0050567//glutaminyl-tRNA synthase (glutamine-hydrolyzing) activity	GO:0006424//glutamyl-tRNA aminoacylation;GO:0019627//urea metabolic process
FUN_009670	567	128	283	2307	2301	2502	274.767	58.047	123.287	1068.16	1058.63	1230.51	152.034	1119.1	2.87987	6.76e-14	4.68e-12	--	-	-	-	-	-	-	-	-
FUN_006998	287	361	508	18	68	58	67.783	79.567	107.993	4.063	15.251	13.908	85.1143	11.074	-2.94223	7.92e-14	5.44e-12	yanD	KAF4513679.1 hypothetical protein G6O67_000920 [Ophiocordyceps sinensis]	-	-	-	-	-	GO:0003824//catalytic activity;GO:0004316//3-oxoacyl-[acyl-carrier-protein] reductase (NADPH) activity;GO:0004757//sepiapterin reductase activity;GO:0004764//shikimate 3-dehydrogenase (NADP+) activity;GO:0008667//2,3-dihydro-2,3-dihydroxybenzoate dehydrogenase activity;GO:0008678//2-deoxy-D-gluconate 3-dehydrogenase activity;GO:0016491//oxidoreductase activity;GO:0016630//protochlorophyllide redu…	GO:0000272//polysaccharide catabolic process;GO:0005975//carbohydrate metabolic process;GO:0006633//fatty acid biosynthetic process;GO:0006729//tetrahydrobiopterin biosynthetic process;GO:0008152//metabolic process;GO:0009423//chorismate biosynthetic process;GO:0015995//chlorophyll biosynthetic process
FUN_009292	200	149	228	12	20	34	55.34	38.816	56.996	2.998	5.521	10.034	50.384	6.18433	-3.02628	8.07e-14	5.51e-12	--	KFY68412.1 hypothetical protein V498_10638 [Pseudogymnoascus sp. VKM F-4517 (FW-2822)]	-	-	-	-	-	-	-
FUN_005563	67	130	165	0	1	4	10.731	22.397	30.037	0	0.192	0.821	21.055	0.337667	-5.96242	8.54e-14	5.79e-12	SCW4	XP_018708704.1 serine palmitoyl CoA transferase subunit LcbA [Cordyceps fumosorosea ARSEF 2679]	-	-	-	-	GO:0005575//cellular_component;GO:0005576//extracellular region;GO:0005618//cell wall;GO:0009277//fungal-type cell wall;GO:0009986//cell surface;GO:0030312//external encapsulating structure;GO:0030445//yeast-form cell wall;GO:0030446//hyphal cell wall;GO:0071944//cell periphery	GO:0003674//molecular_function;GO:0003824//catalytic activity;GO:0004553//hydrolase activity, hydrolyzing O-glycosyl compounds;GO:0016787//hydrolase activity;GO:0016798//hydrolase activity, acting on glycosyl bonds	GO:0005975//carbohydrate metabolic process;GO:0006950//response to stress;GO:0007154//cell communication;GO:0007155//cell adhesion;GO:0008150//biological_process;GO:0008152//metabolic process;GO:0009267//cellular response to starvation;GO:0009268//response to pH;GO:0009605//response to external stimulus;GO:0009607//response to biotic stimulus;GO:0009628//response to abiotic stimulus;GO:0009987//c…
FUN_007652	345	601	478	72	100	128	129.195	210.58	161.14	25.333	35.697	48.405	166.972	36.4783	-2.19449	8.83e-14	5.95e-12	--	XP_018702554.1 cupin 2 domain-containing protein [Cordyceps fumosorosea ARSEF 2679]	-	-	-	-	-	-	-
FUN_009345	263	272	403	15	55	13	94.604	91.307	130.482	5.156	18.788	4.748	105.464	9.564	-3.463	9.25e-14	6.19e-12	--	XP_018705072.1 hypothetical protein ISF_03886 [Cordyceps fumosorosea ARSEF 2679]	-	-	-	-	-	-	-
FUN_002175	0	0	6	111	88	101	0	0	7.881	14.641	11.486	53.684	2.627	26.6037	3.34014	1.19e-13	7.88e-12	--	XP_018705567.1 hypothetical protein ISF_03754 [Cordyceps fumosorosea ARSEF 2679]	-	-	-	-	-	GO:0000981//DNA-binding transcription factor activity, RNA polymerase II-specific;GO:0008270//zinc ion binding	GO:0006355//regulation of transcription, DNA-templated
MSTRG.17133	1049	578	499	2876	3001	2583	242.444	124.694	103.895	635.344	658.864	606.125	157.011	633.444	2.01235	1.29e-13	8.49e-12	soH3-1	histone H3 [Cordyceps fumosorosea ARSEF 2679]	-	-	-	-	GO:0000775//chromosome, centromeric region;GO:0000786//nucleosome;GO:0043231//intracellular membrane-bounded organelle	GO:0003676//nucleic acid binding	GO:0006289//nucleotide-excision repair;GO:0006325//chromatin organization;GO:0006351//transcription, DNA-templated
FUN_006463	286	238	150	2	19	24	39.642	30.785	18.714	0.265	2.501	3.377	29.7137	2.04767	-3.85907	1.54e-13	1e-11	aglA	XP_018700504.1 Aldolase-type TIM barrel [Cordyceps fumosorosea ARSEF 2679]	Metabolism;Metabolism;Metabolism;Metabolism;Metabolism	Global and overview maps;Lipid metabolism;Carbohydrate metabolism;Lipid metabolism;Glycan biosynthesis and metabolism	ko01100//Metabolic pathways;ko00561//Glycerolipid metabolism;ko00052//Galactose metabolism;ko00600//Sphingolipid metabolism;ko00603//Glycosphingolipid biosynthesis - globo and isoglobo series	K07407;K07407;K07407;K07407;K07407	-	GO:0004553//hydrolase activity, hydrolyzing O-glycosyl compounds;GO:0016791//phosphatase activity	GO:0005975//carbohydrate metabolic process
FUN_004796	119	84	89	972	501	392	17.31	10.632	11.106	114.386	57.32	53.909	13.016	75.205	2.53054	1.55e-13	1e-11	ARB_06966	XP_018706431.1 PLC-like phosphodiesterase, TIM beta/alpha-barrel domain protein [Cordyceps fumosorosea ARSEF 2679]	-	-	-	-	-	-	-
FUN_001781	91	225	96	0	0	0	42.915	98.536	40.666	0	0	0	60.7057	0.001	-15.8895	1.61e-13	1.04e-11	--	OAA48834.1 Sea anemone cytolysin [Beauveria brongniartii RCEF 3172]	-	-	-	-	-	-	-
FUN_000375	48	52	59	199	243	197	8.891	8.989	9.837	35.227	42.745	37.05	9.239	38.3407	2.05307	2.07e-13	1.32e-11	--	XP_018705891.1 Flavin-containing monooxygenase FMO [Cordyceps fumosorosea ARSEF 2679]	-	-	-	-	GO:0009342//glutamate synthase complex (NADPH)	GO:0004355//glutamate synthase (NADPH) activity;GO:0004499//N,N-dimethylaniline monooxygenase activity;GO:0045181//glutamate synthase activity, NAD(P)H as acceptor;GO:0050660//flavin adenine dinucleotide binding;GO:0050661//NADP binding	GO:0006537//glutamate biosynthetic process
FUN_009402	368	298	1061	0	6	3	56.049	40.472	194.669	0	3.666	1.96	97.0633	1.87533	-5.69371	2.19e-13	1.39e-11	--	XP_018702503.1 hypothetical protein ISF_06859 [Cordyceps fumosorosea ARSEF 2679]	-	-	-	-	-	-	GO:0019072//viral genome packaging
FUN_000169	719	701	830	145	249	258	110.306	100.237	114.615	21.258	36.276	40.186	108.386	32.5733	-1.73442	2.23e-13	1.41e-11	SPAC922.05c	XP_018701710.1 Major facilitator superfamily transporter [Cordyceps fumosorosea ARSEF 2679]	-	-	-	-	GO:0005575//cellular_component;GO:0016020//membrane;GO:0016021//integral component of membrane;GO:0031224//intrinsic component of membrane	GO:0003674//molecular_function;GO:0005215//transporter activity;GO:0022857//transmembrane transporter activity	GO:0006810//transport;GO:0008150//biological_process;GO:0051179//localization;GO:0051234//establishment of localization;GO:0055085//transmembrane transport
FUN_003209	153	59	37	742	703	537	72.46	27.457	16.08	353.303	328.452	282.36	38.6657	321.372	3.05512	3.15e-13	1.96e-11	--	TQV90799.1 nonribosomal peptide synthetase [Cordyceps javanica]	-	-	-	-	-	GO:0051287//NAD binding	-
FUN_004693	239	395	502	48	70	82	27.141	39.884	51.809	3.889	7.043	7.355	39.6113	6.09567	-2.70006	3.67e-13	2.28e-11	CC1G_03009	XP_018706332.1 AMP-dependent synthetase/ligase [Cordyceps fumosorosea ARSEF 2679]	-	-	-	-	-	GO:0003987//acetate-CoA ligase activity;GO:0004043//L-aminoadipate-semialdehyde dehydrogenase activity;GO:0008668//(2,3-dihydroxybenzoyl)adenylate synthase activity;GO:0008756//o-succinylbenzoate-CoA ligase activity;GO:0030729//acetoacetate-CoA ligase activity;GO:0047473//D-alanine [D-alanyl carrier protein] ligase activity;GO:0050218//propionate-CoA ligase activity	GO:0009234//menaquinone biosynthetic process;GO:0019287//isopentenyl diphosphate biosynthetic process, mevalonate pathway;GO:0019290//siderophore biosynthetic process;GO:0019350//teichoic acid biosynthetic process;GO:0019427//acetyl-CoA biosynthetic process from acetate;GO:0019878//lysine biosynthetic process via aminoadipic acid
FUN_004746	1039	1267	1467	213	451	347	63.257	71.36	83.652	9.559	27.243	17.923	72.7563	18.2417	-1.99584	3.7e-13	2.29e-11	OPT2	XP_018706386.1 oligopeptide transporter protein [Cordyceps fumosorosea ARSEF 2679]	-	-	-	-	-	-	GO:0055085//transmembrane transport
FUN_006276	435	683	696	130	130	181	43.813	61.481	60.114	15.571	45.693	17.315	55.136	26.193	-1.07381	4.16e-13	2.55e-11	lamA	XP_018701178.1 Allophanate hydrolase subunit 2 [Cordyceps fumosorosea ARSEF 2679]	Metabolism;Metabolism;Metabolism	Global and overview maps;Amino acid metabolism;Xenobiotics biodegradation and metabolism	ko01100//Metabolic pathways;ko00220//Arginine biosynthesis;ko00791//Atrazine degradation	K01941;K01941;K01941	GO:0005737//cytoplasm;GO:0005951//carbamoyl-phosphate synthase complex;GO:0009317//acetyl-CoA carboxylase complex;GO:0009320//phosphoribosylaminoimidazole carboxylase complex;GO:0045252//oxoglutarate dehydrogenase complex;GO:0045254//pyruvate dehydrogenase complex	GO:0000166//nucleotide binding;GO:0003674//molecular_function;GO:0003824//catalytic activity;GO:0003989//acetyl-CoA carboxylase activity;GO:0004075//biotin carboxylase activity;GO:0004088//carbamoyl-phosphate synthase (glutamine-hydrolyzing) activity;GO:0004149//dihydrolipoyllysine-residue succinyltransferase activity;GO:0004637//phosphoribosylamine-glycine ligase activity;GO:0004638//phosphoribo…	GO:0006086//acetyl-CoA biosynthetic process from pyruvate;GO:0006094//gluconeogenesis;GO:0006099//tricarboxylic acid cycle;GO:0006189//'de novo' IMP biosynthetic process;GO:0006554//lysine catabolic process;GO:0006633//fatty acid biosynthetic process;GO:0006810//transport;GO:0006814//sodium ion transport;GO:0009152//purine ribonucleotide biosynthetic process;GO:0009220//pyrimidine ribonucleotide …
FUN_009022	150	268	259	5	28	28	12.173	101.392	18.913	0.388	2.157	2.308	44.1593	1.61767	-4.77073	4.38e-13	2.67e-11	--	OAR00404.1 hypothetical protein LLEC1_01355 [Akanthomyces lecanii]	-	-	-	-	GO:0009368//endopeptidase Clp complex	GO:0003723//RNA binding;GO:0003724//RNA helicase activity;GO:0004068//aspartate 1-decarboxylase activity;GO:0004127//cytidylate kinase activity;GO:0004176//ATP-dependent peptidase activity;GO:0005515//protein binding;GO:0005524//ATP binding;GO:0016887//ATP hydrolysis activity	GO:0006139//nucleobase-containing compound metabolic process;GO:0006508//proteolysis;GO:0006523//alanine biosynthetic process;GO:0043335//protein unfolding
FUN_003494	330	464	703	31	103	74	33.94	44.485	65.082	3.001	10.049	7.769	47.8357	6.93967	-2.78515	4.84e-13	2.92e-11	--	XP_018700532.1 Extracellular membrane protein, CFEM domain protein [Cordyceps fumosorosea ARSEF 2679]	-	-	-	-	-	-	-
FUN_000157	1126	1113	1620	247	443	387	119.336	109.608	153.736	26.984	43.063	40.684	127.56	36.9103	-1.78908	4.84e-13	2.92e-11	bglA	XP_018701700.1 beta-glucosidase 1 precursor [Cordyceps fumosorosea ARSEF 2679]	Metabolism;Metabolism;Metabolism;Metabolism;Metabolism	Global and overview maps;Global and overview maps;Carbohydrate metabolism;Metabolism of other amino acids;Biosynthesis of other secondary metabolites	ko01100//Metabolic pathways;ko01110//Biosynthesis of secondary metabolites;ko00500//Starch and sucrose metabolism;ko00460//Cyanoamino acid metabolism;ko00999//Biosynthesis of various plant secondary metabolites	K05349;K05349;K05349;K05349;K05349	-	GO:0004553//hydrolase activity, hydrolyzing O-glycosyl compounds	GO:0005975//carbohydrate metabolic process
FUN_007880	141	224	222	28	37	33	28.8	42.536	39.842	10.47	7.208	6.873	37.0593	8.18367	-2.17902	5.24e-13	3.13e-11	FGRAMPH1_01T09365	XP_018704197.1 aminotransferase [Cordyceps fumosorosea ARSEF 2679]	-	-	-	-	GO:0005737//cytoplasm	GO:0003867//4-aminobutyrate transaminase activity;GO:0004015//adenosylmethionine-8-amino-7-oxononanoate transaminase activity;GO:0004587//ornithine-oxo-acid transaminase activity;GO:0008483//transaminase activity;GO:0030170//pyridoxal phosphate binding;GO:0033094//butane-1,4-diamine:2-oxoglutarate aminotransferase activity;GO:0042286//glutamate-1-semialdehyde 2,1-aminomutase activity;GO:0045303//…	GO:0006779//porphyrin-containing compound biosynthetic process;GO:0008152//metabolic process;GO:0009102//biotin biosynthetic process;GO:0009447//putrescine catabolic process;GO:0009450//gamma-aminobutyric acid catabolic process;GO:0019491//ectoine biosynthetic process
FUN_004157	452	969	1278	125	194	120	48.746	80.667	104.104	12.308	26.18	17.188	77.839	18.5587	-2.0684	5.26e-13	3.13e-11	ure1	XP_018703856.1 urease [Cordyceps fumosorosea ARSEF 2679]	Metabolism;Metabolism;Metabolism;Metabolism	Global and overview maps;Nucleotide metabolism;Amino acid metabolism;Xenobiotics biodegradation and metabolism	ko01100//Metabolic pathways;ko00230//Purine metabolism;ko00220//Arginine biosynthesis;ko00791//Atrazine degradation	K01427;K01427;K01427;K01427	GO:0035550//urease complex	GO:0000034//adenine deaminase activity;GO:0003674//molecular_function;GO:0003824//catalytic activity;GO:0004151//dihydroorotase activity;GO:0004157//dihydropyrimidinase activity;GO:0005488//binding;GO:0008892//guanine deaminase activity;GO:0009039//urease activity;GO:0016151//nickel cation binding;GO:0016787//hydrolase activity;GO:0016810//hydrolase activity, acting on carbon-nitrogen (but not pe…	GO:0006147//guanine catabolic process;GO:0006168//adenine salvage;GO:0006548//histidine catabolic process;GO:0006807//nitrogen compound metabolic process;GO:0008150//biological_process;GO:0008152//metabolic process;GO:0009056//catabolic process;GO:0009220//pyrimidine ribonucleotide biosynthetic process;GO:0009987//cellular process;GO:0019627//urea metabolic process;GO:0034641//cellular nitrogen c…
FUN_000899	72	142	153	5	12	9	47.514	87.449	90.88	3.153	7.52	6.03	75.281	5.56767	-3.75714	5.94e-13	3.5e-11	--	XP_018707815.1 hypothetical protein ISF_01442 [Cordyceps fumosorosea ARSEF 2679]	-	-	-	-	-	-	-
FUN_006331	1093	872	960	3359	2875	2335	105.095	77.696	86.403	318.345	326.622	314.33	89.7313	319.766	1.83333	6.21e-13	3.64e-11	AFUB_029980	XP_018701128.1 Concanavalin A-like lectin/glucanase [Cordyceps fumosorosea ARSEF 2679]	-	-	-	-	-	GO:0004553//hydrolase activity, hydrolyzing O-glycosyl compounds	GO:0005975//carbohydrate metabolic process
FUN_001104	128	140	240	1	0	1	32.81	32.023	59.206	0.208	0	0.221	41.3463	0.143	-8.1756	6.99e-13	4.05e-11	ustYb	XP_018708024.1 hypothetical protein ISF_01651 [Cordyceps fumosorosea ARSEF 2679]	-	-	-	-	-	-	GO:0043386//mycotoxin biosynthetic process
FUN_002610	70	167	226	10	11	3	14.039	31.256	40.797	1.917	2.095	0.611	28.6973	1.541	-4.21898	9.18e-13	5.29e-11	--	XP_018704869.1 Mg2+ transporter protein, CorA-like/Zinc transport protein ZntB [Cordyceps fumosorosea ARSEF 2679]	-	-	-	-	GO:0016020//membrane	GO:0015087//cobalt ion transmembrane transporter activity;GO:0015095//magnesium ion transmembrane transporter activity;GO:0046873//metal ion transmembrane transporter activity	GO:0006824//cobalt ion transport;GO:0015693//magnesium ion transport;GO:0030001//metal ion transport;GO:0055085//transmembrane transport
FUN_006626	7	5	19	218	168	83	5.504	0.789	9.874	46.028	26.965	14.243	5.389	29.0787	2.43187	9.29e-13	5.32e-11	gatA	XP_018701355.1 4-aminobutyrate aminotransferase [Cordyceps fumosorosea ARSEF 2679]	Metabolism;Metabolism;Metabolism;Metabolism;Metabolism;Metabolism	Global and overview maps;Amino acid metabolism;Amino acid metabolism;Metabolism of other amino acids;Carbohydrate metabolism;Carbohydrate metabolism	ko01100//Metabolic pathways;ko00280//Valine, leucine and isoleucine degradation;ko00250//Alanine, aspartate and glutamate metabolism;ko00410//beta-Alanine metabolism;ko00640//Propanoate metabolism;ko00650//Butanoate metabolism	K13524;K13524;K13524;K13524;K13524;K13524	GO:0005737//cytoplasm	GO:0003867//4-aminobutyrate transaminase activity;GO:0004015//adenosylmethionine-8-amino-7-oxononanoate transaminase activity;GO:0004587//ornithine-oxo-acid transaminase activity;GO:0008483//transaminase activity;GO:0030170//pyridoxal phosphate binding;GO:0033094//butane-1,4-diamine:2-oxoglutarate aminotransferase activity;GO:0042286//glutamate-1-semialdehyde 2,1-aminomutase activity;GO:0045303//…	GO:0006779//porphyrin-containing compound biosynthetic process;GO:0008152//metabolic process;GO:0009102//biotin biosynthetic process;GO:0009447//putrescine catabolic process;GO:0009450//gamma-aminobutyric acid catabolic process;GO:0019491//ectoine biosynthetic process
FUN_003705	117	116	191	2	13	15	9.213	8.524	13.538	0.151	0.972	1.199	10.425	0.774	-3.75157	1.18e-12	6.73e-11	SPAC11D3.15	XP_018703750.1 5-oxoprolinase [Cordyceps fumosorosea ARSEF 2679]	Metabolism;Metabolism	Global and overview maps;Metabolism of other amino acids	ko01100//Metabolic pathways;ko00480//Glutathione metabolism	K01469;K01469	-	GO:0003824//catalytic activity;GO:0016787//hydrolase activity	-
FUN_004127	74	44	75	471	384	232	9.195	5.102	8.389	55.931	45.313	29.27	7.562	43.5047	2.52433	1.42e-12	8.06e-11	ptaR3	XP_018703885.1 Zn(2)-C6 fungal-type DNA-binding domain protein [Cordyceps fumosorosea ARSEF 2679]	-	-	-	-	-	GO:0000981//DNA-binding transcription factor activity, RNA polymerase II-specific;GO:0008270//zinc ion binding	GO:0006355//regulation of transcription, DNA-templated
FUN_007750	0	0	0	151	68	72	0	0	0	11.016	4.94	5.564	0.001	7.17333	12.8084	1.44e-12	8.08e-11	spt7	XP_018701553.1 transcriptional activator spt7 [Cordyceps fumosorosea ARSEF 2679]	-	-	-	-	GO:0000123//histone acetyltransferase complex;GO:0000124//SAGA complex;GO:0000228//nuclear chromosome;GO:0000785//chromatin;GO:0005575//cellular_component;GO:0005622//intracellular anatomical structure;GO:0005634//nucleus;GO:0005654//nucleoplasm;GO:0005694//chromosome;GO:0005737//cytoplasm;GO:0005739//mitochondrion;GO:0031248//protein acetyltransferase complex;GO:0031974//membrane-enclosed lumen;…	GO:0003674//molecular_function;GO:0003723//RNA binding;GO:0005198//structural molecule activity;GO:0005488//binding;GO:0005515//protein binding;GO:0046982//protein heterodimerization activity;GO:0046983//protein dimerization activity	GO:0000003//reproduction;GO:0000746//conjugation;GO:0000747//conjugation with cellular fusion;GO:0006139//nucleobase-containing compound metabolic process;GO:0006325//chromatin organization;GO:0006338//chromatin remodeling;GO:0006351//transcription, DNA-templated;GO:0006355//regulation of transcription, DNA-templated;GO:0006357//regulation of transcription by RNA polymerase II;GO:0006464//cellula…
FUN_004879	164	171	167	18	39	23	22.978	21.88	20.511	2.631	4.909	3.272	21.7897	3.604	-2.59597	1.58e-12	8.86e-11	aflO	OAA78652.1 O-methyltransferase, family 2 [Akanthomyces lecanii RCEF 1005]	Metabolism;Metabolism;Metabolism	Global and overview maps;Global and overview maps;Biosynthesis of other secondary metabolites	ko01100//Metabolic pathways;ko01110//Biosynthesis of secondary metabolites;ko00254//Aflatoxin biosynthesis	K17649;K17649;K17649	-	GO:0008171//O-methyltransferase activity	-
FUN_006128	455	869	647	144	178	179	88.773	158.223	113.622	26.849	64.102	35.458	120.206	42.1363	-1.51237	1.74e-12	9.71e-11	arg-6	XP_018708226.1 N-acetyl-gamma-glutamyl-phosphate reductase, type 1 [Cordyceps fumosorosea ARSEF 2679]	-	-	-	-	-	GO:0003942//N-acetyl-gamma-glutamyl-phosphate reductase activity;GO:0004073//aspartate-semialdehyde dehydrogenase activity;GO:0008839//4-hydroxy-tetrahydrodipicolinate reductase;GO:0016491//oxidoreductase activity;GO:0016620//oxidoreductase activity, acting on the aldehyde or oxo group of donors, NAD or NADP as acceptor;GO:0046983//protein dimerization activity;GO:0051287//NAD binding	GO:0006592//ornithine biosynthetic process;GO:0008652//cellular amino acid biosynthetic process;GO:0009086//methionine biosynthetic process;GO:0009088//threonine biosynthetic process;GO:0009089//lysine biosynthetic process via diaminopimelate;GO:0009097//isoleucine biosynthetic process
FUN_004741	350	700	644	129	112	92	28.881	52.018	47.379	10.99	10.357	8.427	42.7593	9.92467	-2.10715	2.15e-12	1.19e-10	cta3	XP_018706381.1 potassium/sodium efflux P-type ATPase [Cordyceps fumosorosea ARSEF 2679]	-	-	-	-	GO:0000322//storage vacuole;GO:0000323//lytic vacuole;GO:0000324//fungal-type vacuole;GO:0005575//cellular_component;GO:0005622//intracellular anatomical structure;GO:0005737//cytoplasm;GO:0005773//vacuole;GO:0005886//plasma membrane;GO:0016020//membrane;GO:0016021//integral component of membrane;GO:0031004//potassium ion-transporting ATPase complex;GO:0031224//intrinsic component of membrane;GO:…	GO:0000166//nucleotide binding;GO:0003674//molecular_function;GO:0003824//catalytic activity;GO:0005215//transporter activity;GO:0005375//copper ion transmembrane transporter activity;GO:0005388//P-type calcium transporter activity;GO:0005488//binding;GO:0005524//ATP binding;GO:0008324//cation transmembrane transporter activity;GO:0008556//P-type potassium transmembrane transporter activity;GO:00…	GO:0006545//glycine biosynthetic process;GO:0006564//L-serine biosynthetic process;GO:0006810//transport;GO:0006811//ion transport;GO:0006812//cation transport;GO:0006813//potassium ion transport;GO:0006816//calcium ion transport;GO:0006825//copper ion transport;GO:0006873//cellular ion homeostasis;GO:0006874//cellular calcium ion homeostasis;GO:0006875//cellular metal ion homeostasis;GO:0008150/…
FUN_004463	120	70	90	741	427	360	45.251	24.634	30.548	267.029	152.907	137.829	33.4777	185.922	2.47342	2.15e-12	1.19e-10	--	XP_018706095.1 SAM-dependent methyltransferase [Cordyceps fumosorosea ARSEF 2679]	-	-	-	-	GO:0031515//tRNA (m1A) methyltransferase complex	GO:0000179//rRNA (adenine-N6,N6-)-dimethyltransferase activity;GO:0003723//RNA binding;GO:0004719//protein-L-isoaspartate (D-aspartate) O-methyltransferase activity;GO:0008168//methyltransferase activity;GO:0008171//O-methyltransferase activity;GO:0016429//tRNA (adenine-N1-)-methyltransferase activity;GO:0046025//precorrin-6Y C5,15-methyltransferase (decarboxylating) activity;GO:0046406//magnesiu…	GO:0000154//rRNA modification;GO:0006364//rRNA processing;GO:0009086//methionine biosynthetic process;GO:0009102//biotin biosynthetic process;GO:0009234//menaquinone biosynthetic process;GO:0015995//chlorophyll biosynthetic process;GO:0016051//carbohydrate biosynthetic process;GO:0030091//protein repair;GO:0030488//tRNA methylation;GO:0046140//corrin biosynthetic process
FUN_003243	179	213	222	29	51	46	13.74	13.548	18.383	1.889	3.301	3.183	15.2237	2.791	-2.44746	2.5e-12	1.37e-10	ENA5	XP_018709203.1 ATPase, P-type, potassium/sodium efflux, fungal [Cordyceps fumosorosea ARSEF 2679]	-	-	-	-	GO:0031004//potassium ion-transporting ATPase complex	GO:0005375//copper ion transmembrane transporter activity;GO:0005388//P-type calcium transporter activity;GO:0008556//P-type potassium transmembrane transporter activity;GO:0008967//phosphoglycolate phosphatase activity;GO:0015434//ABC-type cadmium transporter activity;GO:0015444//P-type magnesium transporter activity;GO:0016787//hydrolase activity;GO:0042625//ATPase-coupled ion transmembrane tra…	GO:0006545//glycine biosynthetic process;GO:0006564//L-serine biosynthetic process;GO:0006813//potassium ion transport;GO:0006816//calcium ion transport;GO:0006825//copper ion transport;GO:0008152//metabolic process;GO:0015691//cadmium ion transport;GO:0015693//magnesium ion transport;GO:0030001//metal ion transport
FUN_009710	463	323	276	986	1296	981	38.603	25.125	20.686	78.563	102.665	83.075	28.138	88.101	1.64664	2.86e-12	1.56e-10	--	XP_018699233.1 Major facilitator superfamily domain, general substrate transporter [Cordyceps fumosorosea ARSEF 2679]	-	-	-	-	-	-	-
FUN_003398	1919	3040	2727	801	918	941	265.901	309.878	233.754	85.03	103.717	108.295	269.844	99.014	-1.44642	3e-12	1.63e-10	--	XP_018700280.1 protein phosphatase regulator [Cordyceps fumosorosea ARSEF 2679]	-	-	-	-	-	GO:0005515//protein binding;GO:2001070//starch binding	-
FUN_005730	188	341	261	39	19	48	37.011	57.126	41.9	9.087	3.555	11.19	45.3457	7.944	-2.51303	3.03e-12	1.63e-10	--	XP_008599884.1 hypothetical protein BBA_06565 [Beauveria bassiana ARSEF 2860]	-	-	-	-	-	-	-
FUN_004608	326	263	203	738	821	730	26.059	23.563	14.067	55.141	63.522	61.888	21.2297	60.1837	1.50329	3.23e-12	1.74e-10	Gpd2	XP_018706240.1 glycerol-3-phosphate dehydrogenase [Cordyceps fumosorosea ARSEF 2679]	Metabolism;Metabolism	Global and overview maps;Lipid metabolism	ko01110//Biosynthesis of secondary metabolites;ko00564//Glycerophospholipid metabolism	K00111;K00111	GO:0005575//cellular_component;GO:0005622//intracellular anatomical structure;GO:0005737//cytoplasm;GO:0005739//mitochondrion;GO:0005740//mitochondrial envelope;GO:0005741//mitochondrial outer membrane;GO:0005743//mitochondrial inner membrane;GO:0009331//glycerol-3-phosphate dehydrogenase complex;GO:0016020//membrane;GO:0016021//integral component of membrane;GO:0019866//organelle inner membrane;…	GO:0003674//molecular_function;GO:0003824//catalytic activity;GO:0004148//dihydrolipoyl dehydrogenase activity;GO:0004362//glutathione-disulfide reductase (NADPH) activity;GO:0004367//glycerol-3-phosphate dehydrogenase [NAD+] activity;GO:0004368//glycerol-3-phosphate dehydrogenase (quinone) activity;GO:0005488//binding;GO:0005509//calcium ion binding;GO:0016491//oxidoreductase activity;GO:0016614…	GO:0001654//eye development;GO:0005975//carbohydrate metabolic process;GO:0005996//monosaccharide metabolic process;GO:0006006//glucose metabolic process;GO:0006066//alcohol metabolic process;GO:0006071//glycerol metabolic process;GO:0006072//glycerol-3-phosphate metabolic process;GO:0006091//generation of precursor metabolites and energy;GO:0006094//gluconeogenesis;GO:0006096//glycolytic process…
FUN_008645	170	200	162	981	639	517	28.033	32.854	24.046	154.592	105.172	86.558	28.311	115.441	2.02772	3.95e-12	2.11e-10	--	XP_018707393.1 U-box domain-containing protein [Cordyceps fumosorosea ARSEF 2679]	-	-	-	-	-	-	-
FUN_003155	270	992	598	84	94	89	34.749	89.788	82.442	13.017	9.482	14.921	68.993	12.4733	-2.4676	4.15e-12	2.2e-10	--	XP_018709130.1 hypothetical protein ISF_01073 [Cordyceps fumosorosea ARSEF 2679]	-	-	-	-	-	-	-
FUN_003424	484	459	471	1126	1132	1010	92.176	81.577	80.74	204.93	204.726	195.292	84.831	201.649	1.24919	4.22e-12	2.23e-10	cysB	XP_018700587.1 cystathionine beta-synthase [Cordyceps fumosorosea ARSEF 2679]	Metabolism;Metabolism;Metabolism;Metabolism;Metabolism	Global and overview maps;Global and overview maps;Global and overview maps;Amino acid metabolism;Amino acid metabolism	ko01100//Metabolic pathways;ko01110//Biosynthesis of secondary metabolites;ko01230//Biosynthesis of amino acids;ko00260//Glycine, serine and threonine metabolism;ko00270//Cysteine and methionine metabolism	K01697;K01697;K01697;K01697;K01697	GO:0005575//cellular_component;GO:0005622//intracellular anatomical structure;GO:0005634//nucleus;GO:0005737//cytoplasm;GO:0005739//mitochondrion;GO:0005829//cytosol;GO:0010494//cytoplasmic stress granule;GO:0032991//protein-containing complex;GO:0035770//ribonucleoprotein granule;GO:0036464//cytoplasmic ribonucleoprotein granule;GO:0043226//organelle;GO:0043227//membrane-bounded organelle;GO:004…	GO:0003674//molecular_function;GO:0003676//nucleic acid binding;GO:0003723//RNA binding;GO:0003729//mRNA binding;GO:0003824//catalytic activity;GO:0004122//cystathionine beta-synthase activity;GO:0004124//cysteine synthase activity;GO:0004794//L-threonine ammonia-lyase activity;GO:0004795//threonine synthase activity;GO:0005488//binding;GO:0005515//protein binding;GO:0008660//1-aminocyclopropane-…	GO:0000003//reproduction;GO:0000096//sulfur amino acid metabolic process;GO:0000097//sulfur amino acid biosynthetic process;GO:0000098//sulfur amino acid catabolic process;GO:0001101//response to acid chemical;GO:0001501//skeletal system development;GO:0001503//ossification;GO:0001666//response to hypoxia;GO:0001932//regulation of protein phosphorylation;GO:0001958//endochondral ossification;GO:0…
FUN_001213	73	230	207	13	4	14	5.448	16.02	13.906	12.828	0.291	1.088	11.7913	4.73567	-1.31609	4.35e-12	2.29e-10	OPT2	XP_018706902.1 Oligopeptide transporter OPT superfamily [Cordyceps fumosorosea ARSEF 2679]	-	-	-	-	-	-	GO:0055085//transmembrane transport
FUN_003178	175	346	273	52	39	43	27.708	43.841	33.364	6.747	7.307	8.479	34.971	7.511	-2.21908	4.66e-12	2.44e-10	phacA	XP_018709153.1 cytochrome P450 phenylacetate 2-hydroxylase [Cordyceps fumosorosea ARSEF 2679]	Metabolism;Metabolism	Global and overview maps;Amino acid metabolism	ko01100//Metabolic pathways;ko00360//Phenylalanine metabolism	K10437;K10437	-	GO:0003674//molecular_function;GO:0003824//catalytic activity;GO:0004497//monooxygenase activity;GO:0005488//binding;GO:0005506//iron ion binding;GO:0016491//oxidoreductase activity;GO:0016705//oxidoreductase activity, acting on paired donors, with incorporation or reduction of molecular oxygen;GO:0016709//oxidoreductase activity, acting on paired donors, with incorporation or reduction of molecu…	GO:0006082//organic acid metabolic process;GO:0006725//cellular aromatic compound metabolic process;GO:0006790//sulfur compound metabolic process;GO:0006805//xenobiotic metabolic process;GO:0006807//nitrogen compound metabolic process;GO:0008150//biological_process;GO:0008152//metabolic process;GO:0009056//catabolic process;GO:0009058//biosynthetic process;GO:0009308//amine metabolic process;GO:0…
FUN_005891	433	830	607	146	179	147	46.222	82.684	58.323	24.001	18.145	15.932	62.4097	19.3593	-1.68874	4.83e-12	2.51e-10	notP'	XP_018708368.1 NAD(P)-binding domain protein [Cordyceps fumosorosea ARSEF 2679]	-	-	-	-	-	GO:0003824//catalytic activity;GO:0004316//3-oxoacyl-[acyl-carrier-protein] reductase (NADPH) activity;GO:0008667//2,3-dihydro-2,3-dihydroxybenzoate dehydrogenase activity;GO:0008678//2-deoxy-D-gluconate 3-dehydrogenase activity;GO:0016491//oxidoreductase activity;GO:0016630//protochlorophyllide reductase activity;GO:0051287//NAD binding;GO:0071949//FAD binding	GO:0000272//polysaccharide catabolic process;GO:0006633//fatty acid biosynthetic process;GO:0015995//chlorophyll biosynthetic process
FUN_002465	193	255	257	32	65	47	20.578	25.373	24.664	3.261	6.581	5.088	23.5383	4.97667	-2.24176	4.84e-12	2.51e-10	ARB_07629	XP_018704467.1 glycosyl hydrolase, family 92 protein [Cordyceps fumosorosea ARSEF 2679]	-	-	-	-	GO:0005575//cellular_component;GO:0005576//extracellular region	GO:0003674//molecular_function;GO:0003824//catalytic activity;GO:0005488//binding;GO:0016787//hydrolase activity;GO:0016798//hydrolase activity, acting on glycosyl bonds;GO:0030246//carbohydrate binding	GO:0008150//biological_process;GO:0008152//metabolic process
FUN_003670	146	140	148	415	379	417	40.788	32.871	40.79	108.478	102.091	129.338	38.1497	113.302	1.57044	5.1e-12	2.62e-10	rcf2	XP_018703788.1 mitochondrial hypoxia responsive domain containing protein [Cordyceps fumosorosea ARSEF 2679]	-	-	-	-	GO:0005575//cellular_component;GO:0005622//intracellular anatomical structure;GO:0005737//cytoplasm;GO:0005739//mitochondrion;GO:0005740//mitochondrial envelope;GO:0005743//mitochondrial inner membrane;GO:0016020//membrane;GO:0016021//integral component of membrane;GO:0019866//organelle inner membrane;GO:0031090//organelle membrane;GO:0031224//intrinsic component of membrane;GO:0031300//intrinsic…	GO:0003674//molecular_function	GO:0006996//organelle organization;GO:0007005//mitochondrion organization;GO:0008150//biological_process;GO:0008535//respiratory chain complex IV assembly;GO:0009987//cellular process;GO:0016043//cellular component organization;GO:0017004//cytochrome complex assembly;GO:0022607//cellular component assembly;GO:0033108//mitochondrial respiratory chain complex assembly;GO:0033617//mitochondrial cyto…
FUN_007266	633	507	968	166	182	151	160.55	119.906	220.81	40.121	43.897	38.798	167.089	40.9387	-2.02908	5.11e-12	2.62e-10	--	XP_018703225.1 hypothetical protein ISF_06123 [Cordyceps fumosorosea ARSEF 2679]	-	-	-	-	GO:0000228//nuclear chromosome;GO:0000785//chromatin;GO:0005575//cellular_component;GO:0005622//intracellular anatomical structure;GO:0005634//nucleus;GO:0005654//nucleoplasm;GO:0005657//replication fork;GO:0005694//chromosome;GO:0005737//cytoplasm;GO:0005739//mitochondrion;GO:0005829//cytosol;GO:0031974//membrane-enclosed lumen;GO:0031981//nuclear lumen;GO:0035861//site of double-strand break;GO…	GO:0003674//molecular_function;GO:0003676//nucleic acid binding;GO:0003677//DNA binding;GO:0003684//damaged DNA binding;GO:0003824//catalytic activity;GO:0003887//DNA-directed DNA polymerase activity;GO:0005488//binding;GO:0005515//protein binding;GO:0005524//ATP binding;GO:0008080//N-acetyltransferase activity;GO:0016407//acetyltransferase activity;GO:0016410//N-acyltransferase activity;GO:00167…	GO:0000003//reproduction;GO:0000070//mitotic sister chromatid segregation;GO:0000278//mitotic cell cycle;GO:0000280//nuclear division;GO:0000724//double-strand break repair via homologous recombination;GO:0000725//recombinational repair;GO:0000731//DNA synthesis involved in DNA repair;GO:0000819//sister chromatid segregation;GO:0006139//nucleobase-containing compound metabolic process;GO:0006259/…
FUN_005270	331	340	522	97	64	73	53.636	49.133	71.668	15.382	11.244	12.117	58.1457	12.9143	-2.1707	5.53e-12	2.82e-10	dbaD	XP_018709007.1 Major facilitator superfamily domain, general substrate transporter [Cordyceps fumosorosea ARSEF 2679]	-	-	-	-	-	GO:0022857//transmembrane transporter activity	GO:0055085//transmembrane transport
FUN_003339	147	343	302	31	51	41	19.437	42.325	35.943	3.917	6.404	5.504	32.5683	5.275	-2.62623	5.62e-12	2.85e-10	--	XP_018700642.1 hypothetical protein ISF_08575 [Cordyceps fumosorosea ARSEF 2679]	-	-	-	-	GO:0009380//excinuclease repair complex	GO:0009381//excinuclease ABC activity;GO:0030246//carbohydrate binding	GO:0006289//nucleotide-excision repair
FUN_005968	68	160	178	12	10	4	10.277	24.39	19.691	1.68	1.945	0.506	18.1193	1.377	-3.71793	5.96e-12	3.01e-10	--	RYP01145.1 hypothetical protein DL765_010878 [Monosporascus sp. GIB2]	-	-	-	-	GO:0048501//signal recognition particle, plasma membrane targeting	GO:0003924//GTPase activity;GO:0005048//signal sequence binding;GO:0043531//ADP binding	GO:0009306//protein secretion
FUN_004739	298	757	637	32	114	85	57.509	55.138	44.194	2.42	8.166	6.525	52.2803	5.70367	-3.19631	6.79e-12	3.42e-10	--	XP_018706379.1 transcriptional regulator Medusa [Cordyceps fumosorosea ARSEF 2679]	-	-	-	-	-	-	-
MSTRG.10996	41	22	23	155	154	165	13.516	6.768	6.825	48.829	48.209	55.224	9.03633	50.754	2.48971	7.22e-12	3.61e-10	--	-	-	-	-	-	-	-	-
FUN_005182	125	235	188	26	35	27	17.667	30.996	23.917	3.512	4.698	3.874	24.1933	4.028	-2.58647	7.33e-12	3.65e-10	mug157	XP_018702994.1 Six-hairpin glycosidase [Cordyceps fumosorosea ARSEF 2679]	-	-	-	-	-	-	-
FUN_001672	431	869	1215	97	188	163	59.529	83.134	112.076	9.782	18.526	17.343	84.913	15.217	-2.4803	7.41e-12	3.67e-10	--	XP_018702038.1 hypothetical protein ISF_07157 [Cordyceps fumosorosea ARSEF 2679]	-	-	-	-	GO:0016020//membrane	GO:0005515//protein binding	-
FUN_002521	385	538	553	126	139	168	21.224	27.678	54.6	6.638	7.277	9.403	34.5007	7.77267	-2.15014	9.21e-12	4.54e-10	ZRA1	XP_018704517.1 ATP-binding cassette transporter ifT1 [Cordyceps fumosorosea ARSEF 2679]	Environmental Information Processing	Membrane transport	ko02010//ABC transporters	K08711	GO:0005575//cellular_component;GO:0005887//integral component of plasma membrane;GO:0009380//excinuclease repair complex;GO:0009898//cytoplasmic side of plasma membrane;GO:0016020//membrane;GO:0016021//integral component of membrane;GO:0043190//ATP-binding cassette (ABC) transporter complex;GO:0055051//ATP-binding cassette (ABC) transporter complex, integrated substrate binding;GO:0055052//ATP-bi…	GO:0003674//molecular_function;GO:0003924//GTPase activity;GO:0004798//thymidylate kinase activity;GO:0005260//intracellularly ATP-gated chloride channel activity;GO:0005319//lipid transporter activity;GO:0005524//ATP binding;GO:0005525//GTP binding;GO:0009381//excinuclease ABC activity;GO:0015220//choline transmembrane transporter activity;GO:0015221//lipopolysaccharide transmembrane transporter…	GO:0000910//cytokinesis;GO:0006289//nucleotide-excision repair;GO:0006810//transport;GO:0006817//phosphate ion transport;GO:0006824//cobalt ion transport;GO:0006869//lipid transport;GO:0007601//visual perception;GO:0008150//biological_process;GO:0008272//sulfate transport;GO:0015675//nickel cation transport;GO:0015689//molybdate ion transport;GO:0015706//nitrate transport;GO:0015716//organic phos…
FUN_009785	77	78	127	8	6	6	7.98	7.544	11.847	0.792	0.59	0.631	9.12367	0.671	-3.76523	9.58e-12	4.7e-10	--	XP_013951944.1 hypothetical protein TRIVIDRAFT_160754 [Trichoderma virens Gv29-8]	-	-	-	-	-	-	-
FUN_001038	463	562	662	164	196	178	31.086	50.644	75.264	19.332	17.152	13.236	52.3313	16.5733	-1.65881	9.79e-12	4.78e-10	HET-E1	XP_018707956.1 Ankyrin repeat-containing domain protein [Cordyceps fumosorosea ARSEF 2679]	-	-	-	-	-	GO:0003723//RNA binding;GO:0003724//RNA helicase activity;GO:0003824//catalytic activity;GO:0005515//protein binding;GO:0005524//ATP binding;GO:0016887//ATP hydrolysis activity;GO:0018835//carbon phosphorus lyase activity	GO:0000910//cytokinesis;GO:0006810//transport;GO:0009116//nucleoside metabolic process;GO:0009306//protein secretion;GO:0019634//organic phosphonate metabolic process
FUN_005947	905	1295	1239	308	452	432	62.002	82.795	76.404	20.165	29.407	30.049	73.7337	26.5403	-1.47414	1.01e-11	4.9e-10	ams1	XP_018699531.1 alpha-mannosidase [Cordyceps fumosorosea ARSEF 2679]	Metabolism	Glycan biosynthesis and metabolism	ko00511//Other glycan degradation	K01191	GO:0000322//storage vacuole;GO:0000323//lytic vacuole;GO:0000324//fungal-type vacuole;GO:0000329//fungal-type vacuole membrane;GO:0005575//cellular_component;GO:0005622//intracellular anatomical structure;GO:0005634//nucleus;GO:0005654//nucleoplasm;GO:0005737//cytoplasm;GO:0005773//vacuole;GO:0005774//vacuolar membrane;GO:0005783//endoplasmic reticulum;GO:0005829//cytosol;GO:0012505//endomembrane…	GO:0003674//molecular_function;GO:0003824//catalytic activity;GO:0004553//hydrolase activity, hydrolyzing O-glycosyl compounds;GO:0004559//alpha-mannosidase activity;GO:0005488//binding;GO:0015923//mannosidase activity;GO:0016787//hydrolase activity;GO:0016798//hydrolase activity, acting on glycosyl bonds;GO:0030246//carbohydrate binding;GO:0043167//ion binding;GO:0043169//cation binding;GO:00468…	GO:0005975//carbohydrate metabolic process;GO:0005996//monosaccharide metabolic process;GO:0006013//mannose metabolic process;GO:0006464//cellular protein modification process;GO:0006517//protein deglycosylation;GO:0006807//nitrogen compound metabolic process;GO:0008150//biological_process;GO:0008152//metabolic process;GO:0009056//catabolic process;GO:0009100//glycoprotein metabolic process;GO:00…
FUN_001202	593	845	939	149	282	229	84.218	145.515	120.384	19.846	37.883	32.946	116.706	30.225	-1.94906	1.12e-11	5.42e-10	--	XP_018706914.1 Aminoglycoside phosphotransferase [Cordyceps fumosorosea ARSEF 2679]	-	-	-	-	-	-	-
FUN_004111	25	131	199	0	0	0	4.266	20.859	30.562	0	0	0	18.5623	0.001	-14.1801	1.24e-11	5.98e-10	--	XP_018700507.1 Metallopeptidase, catalytic domain protein [Cordyceps fumosorosea ARSEF 2679]	-	-	-	-	GO:0031012//extracellular matrix	GO:0004222//metalloendopeptidase activity;GO:0008237//metallopeptidase activity;GO:0008270//zinc ion binding	GO:0006508//proteolysis
FUN_002609	360	500	612	73	136	140	70.544	69.379	105.197	20.8	33.223	45.296	81.7067	33.1063	-1.30335	1.3e-11	6.24e-10	--	XP_018704868.1 Amino acid/polyamine transporter I [Cordyceps fumosorosea ARSEF 2679]	-	-	-	-	GO:0016020//membrane	GO:0015495//gamma-aminobutyric acid:proton symporter activity;GO:0022857//transmembrane transporter activity	GO:0006810//transport;GO:0009306//protein secretion;GO:0009450//gamma-aminobutyric acid catabolic process;GO:0055085//transmembrane transport
FUN_009090	467	670	724	143	198	212	42.976	57.262	60.109	12.477	17.134	19.652	53.449	16.421	-1.70262	1.32e-11	6.29e-10	--	XP_018705317.1 WD40/YVTN repeat-like-containing domain protein [Cordyceps fumosorosea ARSEF 2679]	-	-	-	-	-	-	-
FUN_005082	63	37	61	283	234	212	12.359	6.774	10.771	53.053	43.592	42.224	9.968	46.2897	2.21531	1.35e-11	6.41e-10	--	XP_018702903.1 hypothetical protein ISF_06322 [Cordyceps fumosorosea ARSEF 2679]	-	-	-	-	-	-	-
FUN_003616	69	171	196	11	16	6	9.718	22.475	24.846	1.48	2.14	0.858	19.013	1.49267	-3.67102	1.38e-11	6.51e-10	CYP3	KAF1736623.1 Peptidyl-prolyl cis-trans isomerase H [Beauveria bassiana]	Genetic Information Processing	Transcription	ko03040//Spliceosome	K09567	GO:0005575//cellular_component;GO:0005622//intracellular anatomical structure;GO:0005634//nucleus;GO:0005654//nucleoplasm;GO:0005681//spliceosomal complex;GO:0005737//cytoplasm;GO:0005773//vacuole;GO:0005815//microtubule organizing center;GO:0005816//spindle pole body;GO:0005829//cytosol;GO:0005856//cytoskeleton;GO:0005886//plasma membrane;GO:0015630//microtubule cytoskeleton;GO:0016020//membrane…	GO:0003674//molecular_function;GO:0003755//peptidyl-prolyl cis-trans isomerase activity;GO:0003824//catalytic activity;GO:0005488//binding;GO:0016018//cyclosporin A binding;GO:0016853//isomerase activity;GO:0016859//cis-trans isomerase activity;GO:0033218//amide binding;GO:0042277//peptide binding;GO:0043021//ribonucleoprotein complex binding;GO:0044877//protein-containing complex binding;GO:0140…	GO:0000375//RNA splicing, via transesterification reactions;GO:0000377//RNA splicing, via transesterification reactions with bulged adenosine as nucleophile;GO:0000398//mRNA splicing, via spliceosome;GO:0000413//protein peptidyl-prolyl isomerization;GO:0006139//nucleobase-containing compound metabolic process;GO:0006396//RNA processing;GO:0006397//mRNA processing;GO:0006457//protein folding;GO:00…
FUN_007675	1445	1378	1620	469	687	621	121.779	74.663	113.864	26.799	67.936	60.007	103.435	51.5807	-1.00383	1.48e-11	6.97e-10	--	XP_018701630.1 hypothetical protein ISF_07717 [Cordyceps fumosorosea ARSEF 2679]	-	-	-	-	-	-	-
FUN_006716	62	23	47	176	264	304	12.596	4.361	8.595	34.171	50.934	62.706	8.51733	49.2703	2.53225	1.5e-11	7.03e-10	--	XP_018701452.1 HPP family protein [Cordyceps fumosorosea ARSEF 2679]	-	-	-	-	-	-	-
FUN_005327	113	225	145	24	22	21	12.905	23.832	14.982	2.624	2.411	2.46	17.2397	2.49833	-2.78669	1.54e-11	7.17e-10	ARB_07629	XP_018708945.1 Glycosyl hydrolase 92 [Cordyceps fumosorosea ARSEF 2679]	-	-	-	-	-	-	-
FUN_006679	3957	4396	5196	1211	2054	1779	211.245	234.139	256.666	47.37	89.003	74.381	234.017	70.2513	-1.73601	1.56e-11	7.23e-10	abcB	XP_018701415.1 ABC transporter, transmembrane domain, type 1 [Cordyceps fumosorosea ARSEF 2679]	-	-	-	-	GO:0005575//cellular_component;GO:0005737//cytoplasm;GO:0005887//integral component of plasma membrane;GO:0009380//excinuclease repair complex;GO:0009898//cytoplasmic side of plasma membrane;GO:0016021//integral component of membrane;GO:0043190//ATP-binding cassette (ABC) transporter complex;GO:0055051//ATP-binding cassette (ABC) transporter complex, integrated substrate binding;GO:0055052//ATP-b…	GO:0000166//nucleotide binding;GO:0003677//DNA binding;GO:0003697//single-stranded DNA binding;GO:0003924//GTPase activity;GO:0005260//intracellularly ATP-gated chloride channel activity;GO:0005319//lipid transporter activity;GO:0005524//ATP binding;GO:0005525//GTP binding;GO:0009381//excinuclease ABC activity;GO:0015220//choline transmembrane transporter activity;GO:0015221//lipopolysaccharide t…	GO:0000910//cytokinesis;GO:0002949//tRNA threonylcarbamoyladenosine modification;GO:0006260//DNA replication;GO:0006281//DNA repair;GO:0006289//nucleotide-excision repair;GO:0006310//DNA recombination;GO:0006810//transport;GO:0006817//phosphate ion transport;GO:0006824//cobalt ion transport;GO:0006855//xenobiotic transmembrane transport;GO:0006869//lipid transport;GO:0007601//visual perception;GO…
FUN_002897	510	635	644	180	234	222	45.718	35.667	56.193	9.496	26.294	29.254	45.8593	21.6813	-1.08076	1.72e-11	7.95e-10	--	XP_018704642.1 C2H2 finger domain protein [Cordyceps fumosorosea ARSEF 2679]	-	-	-	-	-	GO:0003677//DNA binding	-
[truncated: 1,079 more rows]

## Sheet: S7
Tab.S7 The differential peaks between the WT and ΔCcOMT9 mutant.
[truncated: 645 more rows]

## Sheet: S8
Tab.S8 The components of the YES medium (1 L).
Regent	Content
Yeast extract	20 g
Sucrose	150 g
MgSO4·7H2O	0.5 g
Trace elements	1 mL (including 0.5 g/L CuSO4·5H2O and 0.1 g/L ZnSO4·7H2O)
Adjust pH to 6.5±0.2 with NaOH, and solid medium was prepared by adding 1.5 g/L agarose.

[truncated: 1 more sheets: S9]
